# Supplementary material for: 3-(3,4-Dihydroxyphenyl)-1-methoxy-1-oxopropan-2-aminium chloride
Source: Acta Crystallogr Sect E Struct Rep Online. 2012 Apr 25;68(Pt 5):o1516. doi: 10.1107/S160053681201728X (PMC3344621; doi:10.1107/S160053681201728X)
Supplement: Supplementary file 1 [file e-68-o1516-sup1.cif]

##############################################################################
#                                                                            #
# This CIF contains the data in a paper accepted for publication in          #
# Acta Crystallographica Section E. It conforms to the requirements of       #
# Notes for Authors for Acta Crystallographica Section E, and has been       #
# peer reviewed under the auspices of the IUCr Commission on Journals.       #
#                                                                            #
# Full details of the Crystallographic Information File format               #
# are given in the paper "The Crystallographic Information File (CIF):       #
# a New Standard Archive File for Crystallography" by S. R. Hall, F. H.      #
# Allen and I. D. Brown [Acta Cryst. (1991), A47, 655-685].                  #
#                                                                            #
# The current version of the core CIF dictionary is obtainable from          #
# ftp://ftp.iucr.org/pub/cif_core.dic.                                       #
#                                                                            #
# Software is freely available for graphical display of the structure(s)     #
# in this CIF. For information consult the CIF software page                 #
# http://www.iucr.org/resources/cif/software.                                #
#                                                                            #
# This file may be used for bona fide research purposes within the           #
# scientific community so long as proper attribution is given to the journal # 
# article from which it was obtained.                                        #
#                                                                            #
##############################################################################
data_I
_audit_creation_method     SHELXL-97
_chemical_name_systematic
;
3-(3,4-Dihydroxyphenyl)-1-methoxy-1-oxopropan-2-aminium chloride
;
_chemical_name_common     ?
_chemical_formula_moiety     'C10 H14 N O4 +, Cl -'
_chemical_formula_sum     'C10 H14 Cl N O4'
_chemical_formula_iupac     'C10 H14 N O4 +, Cl -'
_chemical_formula_weight     247.67
_chemical_melting_point     ?
_symmetry_cell_setting     orthorhombic
_symmetry_space_group_name_H-M     'P 21 21 21'
_symmetry_space_group_name_Hall     'P 2ac 2ab'
loop_
    _symmetry_equiv_pos_as_xyz
    'x, y, z'
    '-x+1/2, -y, z+1/2'
    '-x, y+1/2, -z+1/2'
    'x+1/2, -y+1/2, -z'
_cell_length_a     4.9969(15)
_cell_length_b     14.498(4)
_cell_length_c     16.109(5)
_cell_angle_alpha     90.00
_cell_angle_beta     90.00
_cell_angle_gamma     90.00
_cell_volume     1167.1(6)
_cell_formula_units_Z     4
_cell_measurement_reflns_used     3847
_cell_measurement_theta_min     1.9
_cell_measurement_theta_max     27.9
_cell_measurement_temperature     113(2)
_exptl_crystal_description     Prism
_exptl_crystal_colour     colourless
_exptl_crystal_size_max     0.20
_exptl_crystal_size_mid     0.18
_exptl_crystal_size_min     0.12
_exptl_crystal_density_diffrn     1.410
_exptl_crystal_density_meas     ?
_exptl_crystal_density_method     'not measured'
_exptl_crystal_F_000     520
_exptl_absorpt_coefficient_mu     0.326
_exptl_absorpt_correction_type     multi-scan
_exptl_absorpt_process_details     '(CrystalClear; Rigaku/MSC, 2005)'
_exptl_absorpt_correction_T_min     0.9377
_exptl_absorpt_correction_T_max     0.9619
_exptl_special_details
;
;
_diffrn_ambient_temperature     113(2)
_diffrn_radiation_type     MoK\a
_diffrn_radiation_wavelength     0.71073
_diffrn_radiation_source     'rotating anode'
_diffrn_radiation_monochromator     multilayer
_diffrn_measurement_device_type     'Rigaku Saturn724 CCD'
_diffrn_measurement_method     '\w and \f scans'
_diffrn_detector_area_resol_mean     14.22
_diffrn_reflns_number     12293
_diffrn_reflns_av_R_equivalents     0.0514
_diffrn_reflns_av_sigmaI/netI     0.0635
_diffrn_reflns_theta_min     1.89
_diffrn_reflns_theta_max     27.88
_diffrn_reflns_theta_full     27.88
_diffrn_measured_fraction_theta_max     1.000
_diffrn_measured_fraction_theta_full     1.000
_diffrn_reflns_limit_h_min     -6
_diffrn_reflns_limit_h_max     6
_diffrn_reflns_limit_k_min     -18
_diffrn_reflns_limit_k_max     19
_diffrn_reflns_limit_l_min     -21
_diffrn_reflns_limit_l_max     21
_diffrn_standards_number     0
_diffrn_standards_interval_count     0
_diffrn_standards_interval_time     0
_diffrn_standards_decay_%     0
_refine_special_details
;
Refinement of <i>F</i>^2^ against ALL reflections. The weighted <i>R</i>-factor
<i>wR</i> and goodness of fit <i>S</i> are based on <i>F</i>^2^, conventional
<i>R</i>-factors <i>R</i> are based on <i>F</i>, with <i>F</i> set to zero for
negative <i>F</i>^2^. The threshold expression of <i>F</i>^2^ >
\s(<i>F</i>^2^) is used only for calculating <i>R</i>-factors(gt) <i>etc</i>.
and is not relevant to the choice of reflections for refinement.
<i>R</i>-factors based on <i>F</i>^2^ are statistically about twice as large
as those based on <i>F</i>, and <i>R</i>- factors based on ALL data will be
even larger.
;
_reflns_number_total     2796
_reflns_number_gt     2054
_reflns_threshold_expression     I>2\s(I)
_refine_ls_structure_factor_coef     Fsqd
_refine_ls_matrix_type     full
_refine_ls_R_factor_all     0.0357
_refine_ls_R_factor_gt     0.0266
_refine_ls_wR_factor_gt     0.0584
_refine_ls_wR_factor_ref     0.0605
_refine_ls_goodness_of_fit_ref     0.928
_refine_ls_restrained_S_all     0.928
_refine_ls_number_reflns     2796
_refine_ls_number_parameters     164
_refine_ls_number_restraints     0
_refine_ls_hydrogen_treatment     mixed
_refine_ls_weighting_scheme     calc
_refine_ls_weighting_details
                 'calc w=1/[\s^2^(Fo^2^)+(0.0218P)^2^] where P=(Fo^2^+2Fc^2^)/3'
_atom_sites_solution_hydrogens     geom
_atom_sites_solution_primary     direct
_atom_sites_solution_secondary     difmap
_refine_ls_shift/su_max     0.001
_refine_ls_shift/su_mean     0.000
_refine_diff_density_max     0.182
_refine_diff_density_min     -0.234
_refine_ls_extinction_method     none
_refine_ls_extinction_coef     ?
_refine_ls_abs_structure_details     'Flack (1983), 1117 Friedel pairs'
_refine_ls_abs_structure_Flack     -0.03(5)
loop_
    _atom_type_symbol
    _atom_type_description
    _atom_type_scat_dispersion_real
    _atom_type_scat_dispersion_imag
    _atom_type_scat_source
    'C' 'C' 0.0033 0.0016
                         'International Tables Vol C Tables 4.2.6.8 and 6.1.1.4'
    'H' 'H' 0.0000 0.0000
                         'International Tables Vol C Tables 4.2.6.8 and 6.1.1.4'
    'N' 'N' 0.0061 0.0033
                         'International Tables Vol C Tables 4.2.6.8 and 6.1.1.4'
    'O' 'O' 0.0106 0.0060
                         'International Tables Vol C Tables 4.2.6.8 and 6.1.1.4'
    'Cl' 'Cl' 0.1484 0.1585
                         'International Tables Vol C Tables 4.2.6.8 and 6.1.1.4'
_computing_data_collection     'CrystalClear (Rigaku/MSC, 2005)'
_computing_cell_refinement     'CrystalClear (Rigaku/MSC, 2005)'
_computing_data_reduction     'CrystalClear (Rigaku/MSC, 2005)'
_computing_structure_solution     'SHELXS97 (Sheldrick, 2008)'
_computing_structure_refinement     'SHELXL97 (Sheldrick, 2008)'
_computing_molecular_graphics     'SHELXTL (Sheldrick, 2008)'
_computing_publication_material     'SHELXTL (Sheldrick, 2008)'
loop_
    _atom_site_type_symbol
    _atom_site_label
    _atom_site_fract_x
    _atom_site_fract_y
    _atom_site_fract_z
    _atom_site_U_iso_or_equiv
    _atom_site_adp_type
    _atom_site_calc_flag
    _atom_site_refinement_flags
    _atom_site_occupancy
    _atom_site_symmetry_multiplicity
    _atom_site_disorder_assembly
    _atom_site_disorder_group
    O O1 1.0416(3) 0.23597(8) 0.63923(7) 0.0197(3) Uani d . 1 1 . .
    H H1 1.079(4) 0.2226(12) 0.6879(12) 0.029 Uiso d . 1 1 . .
    O O2 0.8286(3) 0.30070(8) 0.78169(8) 0.0217(3) Uani d . 1 1 . .
    H H2 0.756(4) 0.3261(12) 0.8230(13) 0.033 Uiso d . 1 1 . .
    O O3 0.6921(2) 0.64877(8) 0.71119(8) 0.0195(3) Uani d . 1 1 . .
    O O4 0.3362(2) 0.59134(8) 0.77989(8) 0.0178(3) Uani d . 1 1 . .
    N N1 0.4423(3) 0.63903(10) 0.56253(9) 0.0161(3) Uani d . 1 1 . .
    C C1 0.5531(3) 0.39895(10) 0.55641(11) 0.0181(3) Uani d . 1 1 . .
    H H1D 0.4956 0.4210 0.5038 0.022 Uiso calc R 1 1 . .
    C C2 0.7537(3) 0.33268(10) 0.56033(12) 0.0179(4) Uani d . 1 1 . .
    H H2A 0.8285 0.3086 0.5106 0.022 Uiso calc R 1 1 . .
    C C3 0.8447(3) 0.30165(11) 0.63657(11) 0.0147(4) Uani d . 1 1 . .
    C C4 0.7284(3) 0.33587(10) 0.70898(11) 0.0148(4) Uani d . 1 1 . .
    C C5 0.5249(3) 0.39978(10) 0.70502(11) 0.0162(4) Uani d . 1 1 . .
    H H5 0.4443 0.4213 0.7548 0.019 Uiso calc R 1 1 . .
    C C6 0.4353(3) 0.43341(10) 0.62813(10) 0.0146(4) Uani d . 1 1 . .
    C C7 0.2087(3) 0.50298(11) 0.62467(11) 0.0171(4) Uani d . 1 1 . .
    H H7A 0.0765 0.4871 0.6681 0.020 Uiso calc R 1 1 . .
    H H7B 0.1181 0.4972 0.5703 0.020 Uiso calc R 1 1 . .
    C C8 0.2934(3) 0.60417(11) 0.63659(11) 0.0140(4) Uani d . 1 1 . .
    H H8 0.1278 0.6422 0.6433 0.017 Uiso calc R 1 1 . .
    C C9 0.4670(3) 0.61855(10) 0.71259(10) 0.0143(3) Uani d . 1 1 . .
    C C10 0.4845(4) 0.59408(12) 0.85779(10) 0.0236(4) Uani d . 1 1 . .
    H H10A 0.6548 0.5614 0.8511 0.035 Uiso calc R 1 1 . .
    H H10B 0.3790 0.5644 0.9015 0.035 Uiso calc R 1 1 . .
    H H10C 0.5195 0.6584 0.8731 0.035 Uiso calc R 1 1 . .
    H H1A 0.310(4) 0.6414(16) 0.5153(14) 0.058(7) Uiso d . 1 1 . .
    H H1B 0.598(3) 0.6084(11) 0.5497(12) 0.021(5) Uiso d . 1 1 . .
    H H1C 0.480(4) 0.7033(14) 0.5694(12) 0.046(6) Uiso d . 1 1 . .
    Cl Cl1 0.95062(9) 0.63979(3) 0.44397(3) 0.01993(10) Uani d . 1 1 . .
loop_
    _atom_site_aniso_label
    _atom_site_aniso_U_11
    _atom_site_aniso_U_22
    _atom_site_aniso_U_33
    _atom_site_aniso_U_12
    _atom_site_aniso_U_13
    _atom_site_aniso_U_23
    O1 0.0229(7) 0.0200(7) 0.0162(7) 0.0064(6) 0.0009(6) 0.0022(5)
    O2 0.0319(8) 0.0208(7) 0.0125(7) 0.0098(6) 0.0014(6) 0.0004(6)
    O3 0.0163(6) 0.0236(6) 0.0187(7) -0.0039(5) -0.0014(6) -0.0012(6)
    O4 0.0203(6) 0.0207(6) 0.0123(7) -0.0020(5) 0.0007(5) 0.0007(5)
    N1 0.0176(7) 0.0152(7) 0.0157(7) -0.0011(8) -0.0012(8) 0.0011(8)
    C1 0.0241(8) 0.0171(8) 0.0130(8) -0.0048(8) -0.0022(9) 0.0019(8)
    C2 0.0224(9) 0.0175(8) 0.0139(9) -0.0022(7) 0.0019(9) -0.0013(8)
    C3 0.0158(9) 0.0114(8) 0.0169(10) -0.0020(7) 0.0008(8) 0.0009(8)
    C4 0.0197(9) 0.0122(8) 0.0125(9) -0.0017(7) -0.0013(8) 0.0014(7)
    C5 0.0221(10) 0.0114(8) 0.0152(9) -0.0004(7) 0.0016(8) -0.0025(7)
    C6 0.0162(8) 0.0096(7) 0.0180(9) -0.0041(7) -0.0017(8) -0.0002(7)
    C7 0.0174(9) 0.0148(8) 0.0191(10) -0.0023(7) -0.0032(8) 0.0004(8)
    C8 0.0131(9) 0.0147(8) 0.0141(10) -0.0004(7) 0.0006(7) 0.0015(7)
    C9 0.0179(9) 0.0089(8) 0.0161(9) 0.0023(7) 0.0008(8) -0.0006(7)
    C10 0.0315(12) 0.0255(10) 0.0138(10) -0.0007(9) -0.0035(9) 0.0022(8)
    Cl1 0.0227(2) 0.0207(2) 0.0164(2) 0.00256(19) -0.0024(2) 0.0008(2)
_geom_special_details
;
All e.s.d.'s (except the e.s.d. in the dihedral angle between two l.s. planes)
are estimated using the full covariance matrix. The cell e.s.d.'s are taken
into account individually in the estimation of e.s.d.'s in distances, angles
and torsion angles; correlations between e.s.d.'s in cell parameters are only
used when they are defined by crystal symmetry. An approximate (isotropic)
treatment of cell e.s.d.'s is used for estimating e.s.d.'s involving l.s.
planes.
;
loop_
    _geom_bond_atom_site_label_1
    _geom_bond_atom_site_label_2
    _geom_bond_site_symmetry_2
    _geom_bond_distance
    _geom_bond_publ_flag
    O1 C3 . 1.370(2) ?
    O1 H1 . 0.83(2) ?
    O2 C4 . 1.372(2) ?
    O2 H2 . 0.84(2) ?
    O3 C9 . 1.207(2) ?
    O4 C9 . 1.326(2) ?
    O4 C10 . 1.458(2) ?
    N1 C8 . 1.494(2) ?
    N1 H1A . 1.01(2) ?
    N1 H1B . 0.92(2) ?
    N1 H1C . 0.96(2) ?
    C1 C6 . 1.390(2) ?
    C1 C2 . 1.390(2) ?
    C1 H1D . 0.9500 ?
    C2 C3 . 1.385(2) ?
    C2 H2A . 0.9500 ?
    C3 C4 . 1.395(2) ?
    C4 C5 . 1.377(2) ?
    C5 C6 . 1.404(2) ?
    C5 H5 . 0.9500 ?
    C6 C7 . 1.517(2) ?
    C7 C8 . 1.539(2) ?
    C7 H7A . 0.9900 ?
    C7 H7B . 0.9900 ?
    C8 C9 . 1.515(2) ?
    C8 H8 . 1.0000 ?
    C10 H10A . 0.9800 ?
    C10 H10B . 0.9800 ?
    C10 H10C . 0.9800 ?
loop_
    _geom_angle_atom_site_label_1
    _geom_angle_atom_site_label_2
    _geom_angle_atom_site_label_3
    _geom_angle_site_symmetry_1
    _geom_angle_site_symmetry_3
    _geom_angle
    _geom_angle_publ_flag
    C3 O1 H1 . . 110.8(13) ?
    C4 O2 H2 . . 110.8(14) ?
    C9 O4 C10 . . 116.42(13) ?
    C8 N1 H1A . . 106.7(12) ?
    C8 N1 H1B . . 116.0(11) ?
    H1A N1 H1B . . 113.7(16) ?
    C8 N1 H1C . . 109.5(12) ?
    H1A N1 H1C . . 100.5(16) ?
    H1B N1 H1C . . 109.3(16) ?
    C6 C1 C2 . . 121.08(17) ?
    C6 C1 H1D . . 119.5 ?
    C2 C1 H1D . . 119.5 ?
    C3 C2 C1 . . 120.11(17) ?
    C3 C2 H2A . . 119.9 ?
    C1 C2 H2A . . 119.9 ?
    O1 C3 C2 . . 119.30(16) ?
    O1 C3 C4 . . 121.36(15) ?
    C2 C3 C4 . . 119.31(16) ?
    O2 C4 C5 . . 123.99(16) ?
    O2 C4 C3 . . 115.46(14) ?
    C5 C4 C3 . . 120.55(16) ?
    C4 C5 C6 . . 120.65(16) ?
    C4 C5 H5 . . 119.7 ?
    C6 C5 H5 . . 119.7 ?
    C1 C6 C5 . . 118.26(16) ?
    C1 C6 C7 . . 121.64(15) ?
    C5 C6 C7 . . 120.06(15) ?
    C6 C7 C8 . . 115.09(13) ?
    C6 C7 H7A . . 108.5 ?
    C8 C7 H7A . . 108.5 ?
    C6 C7 H7B . . 108.5 ?
    C8 C7 H7B . . 108.5 ?
    H7A C7 H7B . . 107.5 ?
    N1 C8 C9 . . 108.29(14) ?
    N1 C8 C7 . . 111.08(14) ?
    C9 C8 C7 . . 112.92(13) ?
    N1 C8 H8 . . 108.1 ?
    C9 C8 H8 . . 108.1 ?
    C7 C8 H8 . . 108.1 ?
    O3 C9 O4 . . 125.64(16) ?
    O3 C9 C8 . . 124.63(16) ?
    O4 C9 C8 . . 109.72(14) ?
    O4 C10 H10A . . 109.5 ?
    O4 C10 H10B . . 109.5 ?
    H10A C10 H10B . . 109.5 ?
    O4 C10 H10C . . 109.5 ?
    H10A C10 H10C . . 109.5 ?
    H10B C10 H10C . . 109.5 ?
loop_
    _geom_torsion_atom_site_label_1
    _geom_torsion_atom_site_label_2
    _geom_torsion_atom_site_label_3
    _geom_torsion_atom_site_label_4
    _geom_torsion_site_symmetry_1
    _geom_torsion_site_symmetry_2
    _geom_torsion_site_symmetry_3
    _geom_torsion_site_symmetry_4
    _geom_torsion
    _geom_torsion_publ_flag
    C6 C1 C2 C3 . . . . -1.7(2) ?
    C1 C2 C3 O1 . . . . 179.68(13) ?
    C1 C2 C3 C4 . . . . 1.6(2) ?
    O1 C3 C4 O2 . . . . 1.3(2) ?
    C2 C3 C4 O2 . . . . 179.33(14) ?
    O1 C3 C4 C5 . . . . -177.96(14) ?
    C2 C3 C4 C5 . . . . 0.1(2) ?
    O2 C4 C5 C6 . . . . 179.21(15) ?
    C3 C4 C5 C6 . . . . -1.6(2) ?
    C2 C1 C6 C5 . . . . 0.2(2) ?
    C2 C1 C6 C7 . . . . -177.58(14) ?
    C4 C5 C6 C1 . . . . 1.5(2) ?
    C4 C5 C6 C7 . . . . 179.30(14) ?
    C1 C6 C7 C8 . . . . -98.02(19) ?
    C5 C6 C7 C8 . . . . 84.2(2) ?
    C6 C7 C8 N1 . . . . 71.39(19) ?
    C6 C7 C8 C9 . . . . -50.5(2) ?
    C10 O4 C9 O3 . . . . -3.4(2) ?
    C10 O4 C9 C8 . . . . 175.40(12) ?
    N1 C8 C9 O3 . . . . -3.5(2) ?
    C7 C8 C9 O3 . . . . 119.97(17) ?
    N1 C8 C9 O4 . . . . 177.71(12) ?
    C7 C8 C9 O4 . . . . -58.84(18) ?
loop_
    _geom_hbond_atom_site_label_D
    _geom_hbond_atom_site_label_H
    _geom_hbond_atom_site_label_A
    _geom_hbond_site_symmetry_A
    _geom_hbond_distance_DH
    _geom_hbond_distance_HA
    _geom_hbond_distance_DA
    _geom_hbond_angle_DHA
    N1 H1C Cl1 4_466 0.96(2) 2.29(2) 3.209(2) 161(2)
    N1 H1B Cl1 . 0.92(2) 2.49(2) 3.178(2) 132.0(10)
    N1 H1A Cl1 1_455 1.01(2) 2.13(2) 3.112(2) 163(2)
    O2 H2 Cl1 2_665 0.84(2) 2.26(2) 3.086(2) 167(2)
    O1 H1 O2 . 0.83(2) 2.27(2) 2.698(2) 113(2)
    O1 H1 O3 3_746 0.83(2) 2.26(2) 3.029(2) 155(2)
    C8 H8 O3 1_455 1.00 2.44 3.300(2) 144
    C10 H10C O1 3_756 0.98 2.47 3.137(3) 125
data_global
_journal_date_recd_electronic     2012-04-13
_journal_date_accepted     2012-04-18
_journal_name_full     'Acta Crystallographica, Section E'
_journal_year     2012
_journal_volume     68
_journal_issue      5
_journal_page_first     o1516
_journal_page_last     o1516
_journal_paper_category     QO
_journal_paper_doi     10.1107/S160053681201728X
_journal_coeditor_code     PV2536
_publ_contact_author_name     'Jian-Rong han'
_publ_contact_author_address
;
College of Sciences
Hebei University of Science & Technology
Shijiazhuang 050018
People's Republic of China
;
_publ_contact_author_email     'han_jianrong@126.com'
_publ_contact_author_fax     '86-0311-88632254'
_publ_contact_author_phone     '86-0311-88632227'
_publ_section_title
;
3-(3,4-Dihydroxyphenyl)-1-methoxy-1-oxopropan-2-aminium chloride
;
loop_
    _publ_author_name
    _publ_author_footnote
    _publ_author_address
    'Hou, Ze-Feng' .
;
College of Sciences
Hebei University of Science & Technology
Shijiazhuang 050018
People's Republic of China
;
    'Feng, Juan' .
;
College of Chemical & Pharmaceutical Engineering
Hebei University of Science & Technology
Shijiazhuang 050018
People's Republic of China
;
    'Liu, Jing-Tian' .
;
College of Chemistry and Chemical Engineering
Nanjing University of Technology
Nanjing 211816
People's Republic of China
;
    'Zhen, Xiao-Li' .
;
College of Sciences
Hebei University of Science & Technology
Shijiazhuang 050018
People's Republic of China
;
    'han, Jian-Rong' .
;
College of Sciences
Hebei University of Science & Technology
Shijiazhuang 050018
People's Republic of China
;
