# Supplementary material for: 3-(3,4-Dihydroxyphenyl)-1-methoxy-1-oxopropan-2-aminium chloride
Source: Acta Crystallogr Sect E Struct Rep Online. 2012 Apr 25;68(Pt 5):o1516. doi: 10.1107/S160053681201728X (PMC3344621; doi:10.1107/S160053681201728X)
Supplement: Supplementary file 2 [file e-68-o1516-Isup2.hkl]

# 
# h,k,l, Fc-squared, Fo-squared, sigma(Fo-squared) and status flag 
# 
data_I
_shelx_title ' shelx in P2(1)2(1)2(1)' 
_shelx_refln_list_code          4 
_shelx_F_calc_maximum      153.96 
_exptl_crystal_F_000       520.00 
_reflns_d_resolution_high  0.7600 
 
loop_ 
 _symmetry_equiv_pos_as_xyz 
 'x, y, z' 
 '-x+1/2, -y, z+1/2' 
 '-x, y+1/2, -z+1/2' 
 'x+1/2, -y+1/2, -z' 
 
_cell_length_a     4.9969 
_cell_length_b    14.4983 
_cell_length_c    16.1094 
_cell_angle_alpha  90.000 
_cell_angle_beta   90.000 
_cell_angle_gamma  90.000 
 
_shelx_F_squared_multiplier     1.000 
 
loop_ 
 _refln_index_h 
 _refln_index_k 
 _refln_index_l 
 _refln_F_squared_calc 
 _refln_F_squared_meas 
 _refln_F_squared_sigma 
 _refln_observed_status 
   2   0   0     1520.71     1432.59     24.12 o 
   4   0   0     1067.16     1038.65     47.38 o 
   6   0   0        8.84        6.58      8.22 o 
   1   1   0       47.16       44.50      2.05 o 
   2   1   0      503.13      472.55     10.76 o 
   3   1   0        5.15        2.73      2.20 o 
   4   1   0     2325.44     2395.29     43.08 o 
   5   1   0       86.52       93.56     12.06 o 
   6   1   0      587.55      614.34     30.47 o 
   0   2   0     1406.60     1322.60     10.75 o 
   1   2   0       34.23       63.85      2.40 o 
   2   2   0       29.27       31.67      3.11 o 
   3   2   0     3397.49     3591.41     64.67 o 
   4   2   0        2.30        3.66      4.05 o 
   5   2   0      249.58      264.11     18.75 o 
   6   2   0        2.75        3.60      7.81 o 
   1   3   0    12190.62    10933.18    210.83 o 
   2   3   0     2109.46     2164.01     61.94 o 
   3   3   0       14.87       33.27     11.13 o 
   4   3   0        3.29        4.19      3.48 o 
   5   3   0      221.01      240.62     17.63 o 
   6   3   0      154.72      156.09     23.07 o 
   0   4   0    23702.79    22580.59    793.74 o 
   1   4   0      203.47      224.75      4.47 o 
   2   4   0     1318.41     1371.86     20.78 o 
   3   4   0      184.95      179.47      8.47 o 
   4   4   0      428.19      409.28     15.87 o 
   5   4   0        6.33        5.85      5.39 o 
   6   4   0        4.49        4.09      6.77 o 
   1   5   0     3607.35     3742.19     49.68 o 
   2   5   0      218.40      205.76      7.12 o 
   3   5   0       68.52       54.81      8.52 o 
   4   5   0     1151.05     1248.87     35.82 o 
   5   5   0      131.20      126.06     11.26 o 
   6   5   0      229.47      219.72     27.33 o 
   0   6   0       65.21       59.27      5.46 o 
   1   6   0       98.87       79.44      3.92 o 
   2   6   0     2258.07     2413.08     34.32 o 
   3   6   0        2.68        2.30      1.61 o 
   4   6   0       23.61       21.99     10.29 o 
   5   6   0       26.80       25.57     13.59 o 
   6   6   0       56.39       52.25     43.45 o 
   1   7   0      115.57      114.33      7.67 o 
   2   7   0     2527.00     2825.00     41.84 o 
   3   7   0       38.06       44.96      6.32 o 
   4   7   0       29.06       24.00      9.51 o 
   5   7   0      217.91      208.52     16.63 o 
   6   7   0      256.54      288.64     30.33 o 
   0   8   0     1628.65     1700.05     41.29 o 
   1   8   0       71.17       58.85      4.20 o 
   2   8   0     1457.71     1644.05     53.25 o 
   3   8   0      246.94      245.54     11.14 o 
   4   8   0      314.08      274.06     17.05 o 
   5   8   0       48.70       55.37     23.95 o 
   1   9   0     1029.77     1104.11     18.47 o 
   2   9   0      669.69      652.60     21.94 o 
   3   9   0      926.67      884.14     19.36 o 
   4   9   0      923.33      978.31     37.40 o 
   5   9   0        0.58        1.52      4.71 o 
   0  10   0       64.87       89.44      8.63 o 
   1  10   0      136.51      123.29      7.39 o 
   2  10   0      311.29      293.36     10.95 o 
   3  10   0        0.46        1.42      4.12 o 
   4  10   0       38.89       31.79     17.14 o 
   5  10   0        0.38        0.51      6.91 o 
   1  11   0      282.88      255.84      8.52 o 
   2  11   0        3.22        3.12      2.76 o 
   3  11   0       29.87       51.88      6.60 o 
   4  11   0       61.63       40.65     11.37 o 
   5  11   0       33.43       24.39     28.74 o 
   0  12   0      103.13      106.80     20.30 o 
   1  12   0      928.58     1026.47     31.37 o 
   2  12   0      323.26      287.50     17.04 o 
   3  12   0        9.71       14.40      7.60 o 
   4  12   0       99.58       86.46     49.68 o 
   5  12   0       10.64        7.00      5.60 o 
   1  13   0        1.05        3.30      4.89 o 
   2  13   0       75.75       64.57     15.71 o 
   3  13   0        9.49        3.15      5.00 o 
   4  13   0      310.04      327.54     27.25 o 
   0  14   0      356.45      342.85     42.10 o 
   1  14   0       96.24       78.79     17.00 o 
   2  14   0       88.38       94.95     11.68 o 
   3  14   0        7.23        7.85      5.75 o 
   4  14   0        5.74        8.34      9.28 o 
   1  15   0        0.70        1.54      5.35 o 
   2  15   0       20.18       15.25      9.01 o 
   3  15   0        5.18        9.58      6.80 o 
   4  15   0       44.40       58.88     19.13 o 
   0  16   0       33.99       32.46     35.17 o 
   1  16   0        2.00        4.01      6.55 o 
   2  16   0       25.74       10.18     11.21 o 
   3  16   0      118.73      102.58     22.59 o 
   1  17   0       98.87       93.03     17.60 o 
   2  17   0       45.77       22.14     18.76 o 
   0  18   0       82.60       96.00     25.93 o 
   1  18   0       16.11       16.76     14.82 o 
   2  18   0      233.93      229.92     18.85 o 
   1   0   1     7706.51     6874.20     84.04 o 
   2   0   1      411.32      434.15      8.11 o 
   3   0   1      245.54      226.37      9.89 o 
   4   0   1      543.06      504.30     13.95 o 
   5   0   1      186.20      176.10     15.93 o 
   6   0   1       95.83       91.47     21.69 o 
  -6   1   1       20.39       14.35     16.05 o 
  -5   1   1       12.49       13.62      9.19 o 
  -4   1   1        0.23        1.28      2.86 o 
  -3   1   1        1.15        2.67      2.80 o 
  -2   1   1      527.50      464.23     35.79 o 
  -1   1   1     4309.12     3862.50     48.66 o 
   0   1   1        0.86        1.70      0.56 o 
   1   1   1     4221.01     3887.62     48.90 o 
   2   1   1      504.02      523.33      9.17 o 
   3   1   1        1.19        3.35      2.07 o 
   4   1   1        0.58        2.70      3.53 o 
   5   1   1       13.29       15.94      8.57 o 
   6   1   1       20.06       20.22     17.44 o 
  -6   2   1       96.40       89.95     14.54 o 
  -5   2   1       29.15       35.01     19.50 o 
  -4   2   1       26.26       29.97      6.80 o 
  -3   2   1      482.46      452.13     12.88 o 
  -2   2   1      207.32      210.10     14.99 o 
  -1   2   1     3345.60     3118.71     22.60 o 
   0   2   1      194.63      172.00      4.66 o 
   1   2   1     3310.00     3105.55     31.74 o 
   2   2   1      211.59      222.86      6.06 o 
   3   2   1      482.29      446.57     13.03 o 
   4   2   1       24.58       26.65     11.28 o 
   5   2   1       28.24       33.38     17.41 o 
   6   2   1       98.14       91.60     20.63 o 
  -6   3   1       17.71       14.04     12.38 o 
  -5   3   1      198.56      211.63     16.61 o 
  -4   3   1       47.41       44.17      8.73 o 
  -3   3   1      490.98      488.23     18.64 o 
  -2   3   1      132.75      138.26      4.31 o 
  -1   3   1      488.15      491.43      5.96 o 
   0   3   1      508.52      536.69      9.73 o 
   1   3   1      521.44      530.21      7.10 o 
   2   3   1      142.78      145.46      4.33 o 
   3   3   1      503.12      493.02     14.62 o 
   4   3   1       47.01       43.18      7.35 o 
   5   3   1      200.20      210.31     16.32 o 
   6   3   1       17.98       12.94     16.51 o 
  -6   4   1      383.37      403.89     31.88 o 
  -5   4   1      498.29      495.49     26.83 o 
  -4   4   1      506.46      486.16     17.75 o 
  -3   4   1        8.97       13.14      4.69 o 
  -2   4   1     2510.88     2659.33     41.68 o 
  -1   4   1    11956.70    10727.41    137.07 o 
   0   4   1     2530.74     2483.17     48.37 o 
   1   4   1    11916.05    11050.10     94.98 o 
   2   4   1     2459.76     2632.74     33.35 o 
   3   4   1       10.10       20.59      5.62 o 
   4   4   1      500.71      493.84     16.94 o 
   5   4   1      487.44      484.60     28.31 o 
   6   4   1      389.84      400.15     38.13 o 
  -6   5   1       38.30       30.70     31.87 o 
  -5   5   1      509.35      503.47     23.02 o 
  -4   5   1       57.21       49.96     10.50 o 
  -3   5   1      561.53      563.09     14.77 o 
  -2   5   1     3129.76     3234.73     60.39 o 
  -1   5   1      295.03      327.01      9.96 o 
   0   5   1     7319.72     7007.90    105.12 o 
   1   5   1      284.47      301.23      7.26 o 
   2   5   1     3119.66     3197.37     41.87 o 
   3   5   1      561.19      567.23     23.08 o 
   4   5   1       59.50       52.25      8.61 o 
   5   5   1      507.98      502.82     25.43 o 
   6   5   1       40.37       34.86     31.99 o 
  -6   6   1       84.70       89.93     24.27 o 
  -5   6   1       32.56       45.97      9.24 o 
  -4   6   1      613.16      623.19     30.54 o 
  -3   6   1      159.46      157.11      6.60 o 
  -2   6   1      902.16      928.29     16.22 o 
  -1   6   1      532.78      598.82     17.43 o 
   0   6   1     2274.20     2407.51     45.39 o 
   1   6   1      518.50      552.88     11.71 o 
   2   6   1      895.17      928.90     18.23 o 
   3   6   1      167.77      169.35      8.46 o 
   4   6   1      612.66      651.93     30.11 o 
   5   6   1       27.68       41.96     18.96 o 
   6   6   1       88.12       92.28     20.30 o 
  -6   7   1      138.29      136.16     18.11 o 
  -5   7   1       15.27       13.06      6.68 o 
  -4   7   1      167.77      152.60     12.46 o 
  -3   7   1      424.11      433.83     10.49 o 
  -2   7   1     2548.00     2745.83     38.65 o 
  -1   7   1     1193.00     1209.23     19.59 o 
   0   7   1        8.89       11.56      3.64 o 
   1   7   1     1190.63     1145.41     19.84 o 
   2   7   1     2528.98     2685.67     41.69 o 
   3   7   1      433.10      454.32     12.87 o 
   4   7   1      168.02      163.66     14.44 o 
   5   7   1       15.33       12.83      9.67 o 
   6   7   1      137.72      137.10     18.61 o 
  -5   8   1      100.89      101.72     11.94 o 
  -4   8   1      229.01      230.16     15.99 o 
  -3   8   1      317.41      305.10     12.71 o 
  -2   8   1        5.94        7.03      2.72 o 
  -1   8   1      235.77      232.83      8.05 o 
   0   8   1      264.52      243.14      8.54 o 
   1   8   1      231.65      229.35      7.34 o 
   2   8   1        6.48        6.47      3.41 o 
   3   8   1      324.41      318.79     11.45 o 
   4   8   1      235.50      247.56     16.00 o 
   5   8   1       95.92      104.43     13.53 o 
  -5   9   1      221.29      220.06     18.33 o 
  -4   9   1      132.63      112.86     12.45 o 
  -3   9   1      146.11      148.41      9.33 o 
  -2   9   1     1041.05     1029.17     21.52 o 
  -1   9   1     1087.15     1086.58     19.16 o 
   0   9   1     3346.14     3255.96    135.87 o 
   1   9   1     1082.62     1055.28     23.20 o 
   2   9   1     1025.36      994.35     18.65 o 
   3   9   1      143.11      150.14      8.15 o 
   4   9   1      137.10      118.39     10.90 o 
   5   9   1      221.58      209.88     22.23 o 
  -5  10   1       14.24       13.12     14.16 o 
  -4  10   1      624.04      599.38     25.55 o 
  -3  10   1      415.69      385.22     18.65 o 
  -2  10   1      268.53      263.69     11.39 o 
  -1  10   1       21.07       24.13      4.71 o 
   0  10   1      448.69      451.48     18.21 o 
   1  10   1       18.43       19.07      8.87 o 
   2  10   1      274.60      261.21      9.61 o 
   3  10   1      401.61      384.26     17.94 o 
   4  10   1      635.39      603.63     27.70 o 
   5  10   1       14.52       16.87     18.54 o 
  -5  11   1        7.75        5.77      6.53 o 
  -4  11   1      147.55      120.03     20.69 o 
  -3  11   1      231.45      244.67     12.88 o 
  -2  11   1      224.29      218.35      9.89 o 
  -1  11   1      461.19      465.46     22.32 o 
   0  11   1       28.41       27.41      6.12 o 
   1  11   1      492.05      510.25     16.37 o 
   2  11   1      224.49      212.22      8.03 o 
   3  11   1      241.86      248.11     16.11 o 
   4  11   1      147.40      132.05     25.08 o 
   5  11   1        7.46        5.31      6.38 o 
  -5  12   1      123.50      121.56     20.02 o 
  -4  12   1       52.57       51.41     30.69 o 
  -3  12   1      336.99      315.72     17.00 o 
  -2  12   1      236.42      247.86     13.53 o 
  -1  12   1      172.60      165.07     10.23 o 
   0  12   1       25.28       20.72      8.94 o 
   1  12   1      176.73      169.57     12.18 o 
   2  12   1      230.70      243.99     15.94 o 
   3  12   1      323.97      301.65     16.19 o 
   4  12   1       53.26       53.28     34.71 o 
   5  12   1      126.94      130.02     21.12 o 
  -4  13   1      341.02      318.92     25.50 o 
  -3  13   1       96.26       97.92     12.01 o 
  -2  13   1      615.79      650.29     30.99 o 
  -1  13   1      163.38      154.72     11.77 o 
   0  13   1     1332.14     1420.26     62.83 o 
   1  13   1      155.51      141.00     19.00 o 
   2  13   1      605.99      606.11     28.29 o 
   3  13   1       99.06       94.33     10.03 o 
   4  13   1      346.92      314.07     26.13 o 
  -4  14   1      827.56      832.83     50.73 o 
  -3  14   1        9.95       12.34      8.08 o 
  -2  14   1      231.83      221.96     15.10 o 
  -1  14   1       43.18       44.53     17.16 o 
   0  14   1      283.25      267.51     21.39 o 
   1  14   1       40.16       34.91     17.19 o 
   2  14   1      235.94      220.50     14.17 o 
   3  14   1       10.66       12.19      7.24 o 
   4  14   1      839.11      829.71     49.84 o 
  -4  15   1        3.29        5.62      6.15 o 
  -3  15   1        7.71       10.50      8.48 o 
  -2  15   1       55.57       60.57     22.98 o 
  -1  15   1      242.86      247.14     16.02 o 
   0  15   1      143.88      141.99     17.85 o 
   1  15   1      244.86      243.59     22.63 o 
   2  15   1       51.92       47.95     12.66 o 
   3  15   1        6.61       11.27      9.14 o 
   4  15   1        2.57        3.20      5.92 o 
  -3  16   1      186.12      162.49     19.27 o 
  -2  16   1      113.03      113.83     13.04 o 
  -1  16   1      169.78      167.87     17.91 o 
   0  16   1       95.56      100.88     16.31 o 
   1  16   1      173.03      176.27     15.86 o 
   2  16   1      111.52       98.61     21.73 o 
   3  16   1      175.63      142.86     30.69 o 
  -2  17   1      115.83      123.72     12.18 o 
  -1  17   1      207.55      213.45     24.51 o 
   0  17   1      300.77      307.55     20.88 o 
   1  17   1      202.08      207.57     17.29 o 
   2  17   1      117.63      129.19     21.76 o 
  -2  18   1      172.93      157.27     19.01 o 
  -1  18   1        2.97        2.70      5.95 o 
   0  18   1       12.50        8.20      9.36 o 
   1  18   1        2.36        4.31      8.01 o 
   2  18   1      177.19      165.48     17.11 o 
   0  19   1      149.75      142.92     15.54 o 
   0   0   2     2557.05     2224.68     85.56 o 
   1   0   2      489.62      448.52      7.02 o 
   2   0   2     2800.09     2825.35     47.08 o 
   3   0   2     1197.15     1191.80     28.57 o 
   4   0   2       22.14       20.97      3.73 o 
   5   0   2      659.47      617.38     30.03 o 
   6   0   2      346.98      391.91     28.16 o 
  -6   1   2       82.21       83.48     16.91 o 
  -5   1   2       82.25       81.41     14.93 o 
  -4   1   2       85.16       81.44      8.17 o 
  -3   1   2      429.02      421.14      8.29 o 
  -2   1   2     1506.71     1513.69     21.27 o 
  -1   1   2     2378.20     2311.06     25.92 o 
   0   1   2     4731.55     4179.96    125.40 o 
   1   1   2     2388.26     2277.75     37.15 o 
   2   1   2     1508.56     1535.25     22.66 o 
   3   1   2      422.35      419.19      9.55 o 
   4   1   2       92.28       86.28      5.71 o 
   5   1   2       84.59       95.08     14.43 o 
   6   1   2       77.62       80.40     40.93 o 
  -6   2   2        3.28        3.17      6.81 o 
  -5   2   2      107.48      108.24     12.08 o 
  -4   2   2       83.46       78.68      9.31 o 
  -3   2   2      561.61      548.85     15.43 o 
  -2   2   2      611.55      610.24     11.27 o 
  -1   2   2     4512.77     4542.00     99.59 o 
   0   2   2       84.03       82.83      2.87 o 
   1   2   2     4570.94     4376.40     53.28 o 
   2   2   2      604.58      632.18     10.97 o 
   3   2   2      542.51      582.62     35.65 o 
   4   2   2       81.38       78.58      6.57 o 
   5   2   2      108.89       99.73     12.77 o 
   6   2   2        4.50        7.15     10.02 o 
  -6   3   2       22.53       18.80     16.73 o 
  -5   3   2      225.96      228.93     17.43 o 
  -4   3   2      374.27      346.54     14.61 o 
  -3   3   2      584.24      579.63     15.00 o 
  -2   3   2      843.34      851.33     16.50 o 
  -1   3   2     3131.92     2981.27     32.01 o 
   0   3   2        4.98        7.15      1.61 o 
   1   3   2     3133.70     3018.60     35.33 o 
   2   3   2      861.87      852.95     14.81 o 
   3   3   2      606.11      619.64     16.16 o 
   4   3   2      369.31      357.55     12.55 o 
   5   3   2      224.58      239.13     18.79 o 
   6   3   2       22.81       19.17     15.39 o 
  -6   4   2      143.16      141.83     24.55 o 
  -5   4   2       29.50       28.85     19.41 o 
  -4   4   2        4.12        5.62      5.33 o 
  -3   4   2      234.27      226.87      8.33 o 
  -2   4   2     1188.36     1210.37     24.30 o 
  -1   4   2      394.70      406.90      6.43 o 
   0   4   2       99.35       88.51      3.23 o 
   1   4   2      380.62      404.07      6.34 o 
   2   4   2     1190.55     1238.07     28.52 o 
   3   4   2      240.72      251.54     12.34 o 
   4   4   2        5.13        6.74      3.91 o 
   5   4   2       28.00       30.70     13.88 o 
   6   4   2      140.60      145.38     22.06 o 
  -6   5   2      123.15      130.15     32.07 o 
  -5   5   2        2.98        3.00      3.35 o 
  -4   5   2      174.85      169.68     11.26 o 
  -3   5   2      137.03      135.87      5.75 o 
  -2   5   2     1323.98     1424.51     21.58 o 
  -1   5   2     3165.55     3280.92     46.68 o 
   0   5   2       12.85       14.47      2.14 o 
   1   5   2     3119.50     3127.22     42.25 o 
   2   5   2     1351.80     1417.28     22.30 o 
   3   5   2      130.98      135.23      6.65 o 
   4   5   2      180.21      176.40     10.85 o 
   5   5   2        3.45        4.72      4.08 o 
   6   5   2      119.18      129.98     18.29 o 
  -6   6   2        3.02        3.07      5.96 o 
  -5   6   2        6.97        8.94      5.55 o 
  -4   6   2       21.99       19.82      8.52 o 
  -3   6   2      344.74      348.11     11.21 o 
  -2   6   2      675.86      702.06     13.63 o 
  -1   6   2      766.06      800.97     15.60 o 
   0   6   2      953.15      987.96     18.44 o 
   1   6   2      781.74      781.55     16.29 o 
   2   6   2      653.47      699.07     16.54 o 
   3   6   2      342.43      354.30     13.19 o 
   4   6   2       18.31       13.60      6.76 o 
   5   6   2        8.21       11.08      8.08 o 
   6   6   2        2.90        3.93      8.63 o 
  -6   7   2        9.77        7.41     11.25 o 
  -5   7   2      139.84      151.64     13.22 o 
  -4   7   2       87.87       74.91     12.32 o 
  -3   7   2      266.48      235.83      8.28 o 
  -2   7   2      847.69      884.13     15.79 o 
  -1   7   2       62.92       66.39      4.80 o 
   0   7   2      345.34      350.36      8.17 o 
   1   7   2       59.64       67.73      4.88 o 
   2   7   2      866.79      902.83     19.27 o 
   3   7   2      269.15      262.02      9.91 o 
   4   7   2       84.10       72.07      9.54 o 
   5   7   2      138.23      147.10     15.73 o 
   6   7   2        9.35       13.08     12.43 o 
  -5   8   2      109.57      112.45     11.22 o 
  -4   8   2       29.99       29.17     14.23 o 
  -3   8   2      281.78      275.35      9.83 o 
  -2   8   2       62.28       60.53      5.52 o 
  -1   8   2      663.91      714.04     16.53 o 
   0   8   2      629.25      600.64     14.17 o 
   1   8   2      688.50      779.09     44.56 o 
   2   8   2       62.79       58.65      5.79 o 
   3   8   2      273.44      275.64     10.82 o 
   4   8   2       26.87       22.03     11.64 o 
   5   8   2      110.23      114.33     13.86 o 
  -5   9   2        5.20        3.19      7.08 o 
  -4   9   2      114.18      123.91     13.62 o 
  -3   9   2      570.75      585.32     17.69 o 
  -2   9   2      368.37      366.87     11.78 o 
  -1   9   2     2676.73     2705.21     57.29 o 
   0   9   2        4.80        4.25      2.06 o 
   1   9   2     2662.87     2713.30     97.49 o 
   2   9   2      363.35      346.43      9.79 o 
   3   9   2      569.08      581.34     14.64 o 
   4   9   2      112.68      114.25     12.56 o 
   5   9   2        5.02        5.47      7.24 o 
  -5  10   2      110.28      124.30     26.69 o 
  -4  10   2       12.60       14.28      9.26 o 
  -3  10   2     1398.62     1378.00     47.56 o 
  -2  10   2      313.45      318.24     12.81 o 
  -1  10   2      114.34      108.65      6.95 o 
   0  10   2     1249.46     1249.64     33.75 o 
   1  10   2      120.99      117.74      9.85 o 
   2  10   2      305.55      305.94      8.97 o 
   3  10   2     1388.84     1298.63     45.66 o 
   4  10   2       11.82       14.37     15.05 o 
   5  10   2      112.71      122.32     16.22 o 
  -5  11   2       77.53       80.22     20.48 o 
  -4  11   2      154.68      153.11     12.78 o 
  -3  11   2      165.68      147.16     11.46 o 
  -2  11   2       28.69       39.56      8.34 o 
  -1  11   2       63.63       60.18      5.68 o 
   0  11   2      782.78      794.22     25.56 o 
   1  11   2       66.90       71.35      8.28 o 
   2  11   2       29.19       42.32     16.06 o 
   3  11   2      171.17      139.67     11.84 o 
   4  11   2      154.73      152.27     24.09 o 
   5  11   2       77.79       92.57     17.61 o 
  -5  12   2       67.12       64.07     15.37 o 
  -4  12   2      209.01      193.87     16.29 o 
  -3  12   2       75.66       70.63      9.44 o 
  -2  12   2      254.17      241.73     14.02 o 
  -1  12   2       39.59       38.57      5.96 o 
   0  12   2      113.83      118.83     12.62 o 
   1  12   2       43.95       48.60      8.67 o 
   2  12   2      249.58      256.13     15.58 o 
   3  12   2       73.79       72.77      9.17 o 
   4  12   2      206.89      191.09     19.21 o 
   5  12   2       66.61       45.68     37.02 o 
  -4  13   2       11.09       11.03     10.03 o 
  -3  13   2      129.00      122.83     11.35 o 
  -2  13   2      688.87      695.69     25.18 o 
  -1  13   2      484.60      493.22     22.00 o 
   0  13   2       66.78       85.70     33.20 o 
   1  13   2      480.55      485.06     27.06 o 
   2  13   2      692.22      699.21     36.91 o 
   3  13   2      126.71      124.39     11.60 o 
   4  13   2       11.08       13.42     10.73 o 
  -4  14   2       32.80       27.51     20.75 o 
  -3  14   2      214.96      208.15     13.97 o 
  -2  14   2      450.91      436.46     20.98 o 
  -1  14   2      120.85      107.01     12.51 o 
   0  14   2      317.95      315.76     21.07 o 
   1  14   2      120.34      117.13     16.96 o 
   2  14   2      449.23      431.15     23.81 o 
   3  14   2      216.33      200.31     15.08 o 
   4  14   2       31.47       25.43     21.47 o 
  -4  15   2       88.49       84.19     26.68 o 
  -3  15   2       43.01       45.43     15.88 o 
  -2  15   2       54.11       44.77     18.16 o 
  -1  15   2       37.34       37.10     16.64 o 
   0  15   2        3.23        1.88      4.74 o 
   1  15   2       41.03       42.31     23.42 o 
   2  15   2       59.10       51.96     28.36 o 
   3  15   2       43.08       39.78     28.99 o 
   4  15   2       87.09       78.37     18.32 o 
  -3  16   2       35.97       22.07     15.80 o 
  -2  16   2      155.03      130.89     11.99 o 
  -1  16   2      250.08      256.51     20.27 o 
   0  16   2       48.38       51.32     28.85 o 
   1  16   2      260.97      261.62     23.63 o 
   2  16   2      152.12      137.91     17.14 o 
   3  16   2       39.10       26.45     29.45 o 
  -2  17   2      101.94       94.08     14.22 o 
  -1  17   2      157.52      144.16     25.01 o 
   0  17   2      125.04      139.40     16.82 o 
   1  17   2      153.57      140.77     15.22 o 
   2  17   2       97.63       84.67     16.92 o 
  -2  18   2      229.35      238.89     20.13 o 
  -1  18   2        6.78       10.70      9.97 o 
   0  18   2       99.87       93.80     24.48 o 
   1  18   2        6.09        9.75      7.00 o 
   2  18   2      232.94      219.69     29.71 o 
   1   0   3     2405.55     2393.63     41.25 o 
   2   0   3     1553.69     1525.22     31.64 o 
   3   0   3     1214.12     1259.94     18.36 o 
   4   0   3        9.97        9.01      3.20 o 
   5   0   3      178.48      173.51     14.79 o 
   6   0   3      197.29      210.62     23.15 o 
  -6   1   3       14.01       15.04     19.28 o 
  -5   1   3      233.56      240.20     18.15 o 
  -4   1   3       65.17       58.58      4.73 o 
  -3   1   3      207.10      198.36      5.55 o 
  -2   1   3     2828.14     2809.01     36.44 o 
  -1   1   3      410.47      422.74     10.41 o 
   0   1   3     2984.99     2797.54     41.65 o 
   1   1   3      403.78      431.85      5.05 o 
   2   1   3     2805.34     2787.75     40.29 o 
   3   1   3      210.76      213.41      6.54 o 
   4   1   3       62.80       63.01      3.77 o 
   5   1   3      236.22      235.03     17.17 o 
   6   1   3       14.10       15.68     11.10 o 
  -6   2   3       49.99       42.78     26.93 o 
  -5   2   3      122.47      134.79     15.00 o 
  -4   2   3      133.72      129.56      8.97 o 
  -3   2   3      140.83      122.61      5.65 o 
  -2   2   3      350.93      339.81      7.31 o 
  -1   2   3       52.10       48.99      2.72 o 
   0   2   3     3475.51     3515.04     53.75 o 
   1   2   3       55.24       46.22      3.46 o 
   2   2   3      370.75      354.84      8.44 o 
   3   2   3      132.38      118.22      6.41 o 
   4   2   3      139.02      133.37      7.35 o 
   5   2   3      124.44      125.75     17.23 o 
   6   2   3       48.34       44.19     39.61 o 
  -6   3   3        2.43        5.07      7.41 o 
  -5   3   3      396.82      397.46     23.27 o 
  -4   3   3      599.98      581.63     20.90 o 
  -3   3   3       99.12       91.28      3.80 o 
  -2   3   3      135.72      138.57      4.89 o 
  -1   3   3     1047.28     1072.01      9.08 o 
   0   3   3      213.86      215.07      5.47 o 
   1   3   3     1050.28     1058.79     16.64 o 
   2   3   3      144.85      149.98      5.74 o 
   3   3   3      106.51      100.56      6.09 o 
   4   3   3      595.90      574.83     17.39 o 
   5   3   3      387.99      412.68     30.25 o 
   6   3   3        2.85        8.74     10.76 o 
  -6   4   3        0.55        2.01      5.53 o 
  -5   4   3       46.83       51.17     25.64 o 
  -4   4   3       75.89       78.03     11.55 o 
  -3   4   3     1103.79     1128.76     27.72 o 
  -2   4   3       70.02       63.99      3.70 o 
  -1   4   3     2464.73     2456.97     41.66 o 
   0   4   3       83.90       81.60      3.62 o 
   1   4   3     2457.69     2405.09     36.32 o 
   2   4   3       65.26       59.02      3.16 o 
   3   4   3     1114.52     1152.48     35.67 o 
   4   4   3       81.10       82.79      9.41 o 
   5   4   3       48.18       51.90     26.23 o 
   6   4   3        0.72        1.98      6.30 o 
  -6   5   3       12.29        9.70     11.59 o 
  -5   5   3      414.16      388.71     18.29 o 
  -4   5   3      114.83      119.56     10.52 o 
  -3   5   3      626.58      644.67     16.81 o 
  -2   5   3       93.19       85.42      4.01 o 
  -1   5   3     1479.65     1529.83     21.63 o 
   0   5   3      521.35      549.65     11.42 o 
   1   5   3     1467.31     1540.68     26.41 o 
   2   5   3       97.83       98.57      5.19 o 
   3   5   3      621.54      662.30     20.33 o 
   4   5   3      116.75      121.29      8.71 o 
   5   5   3      419.28      427.02     29.33 o 
   6   5   3       13.51       15.23     15.08 o 
  -6   6   3      109.54      106.19     16.41 o 
  -5   6   3      144.30      132.41     13.10 o 
  -4   6   3       57.23       58.09     12.97 o 
  -3   6   3      280.64      273.77      8.97 o 
  -2   6   3      284.75      278.06      8.23 o 
  -1   6   3      477.22      467.97     15.65 o 
   0   6   3     2004.48     1974.05     40.39 o 
   1   6   3      479.69      464.31     13.22 o 
   2   6   3      296.94      300.71      9.90 o 
   3   6   3      287.20      304.92      9.63 o 
   4   6   3       53.26       54.02      7.16 o 
   5   6   3      140.57      124.81     13.43 o 
   6   6   3      106.70      120.23     20.63 o 
  -6   7   3       92.23       89.42     17.39 o 
  -5   7   3       21.57       14.54      9.07 o 
  -4   7   3      667.49      690.02     29.26 o 
  -3   7   3        4.95        3.37      1.35 o 
  -2   7   3      182.84      178.88      6.46 o 
  -1   7   3       83.22       73.67      4.72 o 
   0   7   3      351.91      322.97      9.32 o 
   1   7   3       78.76       72.68      6.41 o 
   2   7   3      194.92      192.28      7.85 o 
   3   7   3        6.13        5.30      2.76 o 
   4   7   3      670.60      667.16     32.49 o 
   5   7   3       21.03       16.24      9.31 o 
   6   7   3       95.89       99.72     28.14 o 
  -5   8   3       30.97       22.70     20.09 o 
  -4   8   3      311.57      312.19     17.98 o 
  -3   8   3      113.38      104.05      5.09 o 
  -2   8   3      329.00      333.40     12.51 o 
  -1   8   3       63.72       63.15      4.91 o 
   0   8   3      530.46      513.69     12.98 o 
   1   8   3       58.05       59.38      6.54 o 
   2   8   3      316.35      281.96     22.31 o 
   3   8   3      113.05      110.80      7.09 o 
   4   8   3      314.74      300.40     18.26 o 
   5   8   3       33.09       33.16     20.17 o 
  -5   9   3       96.75       99.02     13.42 o 
  -4   9   3       27.20       25.85     10.53 o 
  -3   9   3      367.10      373.18     14.87 o 
  -2   9   3      372.08      376.63     12.20 o 
  -1   9   3      759.77      768.67     25.21 o 
   0   9   3       33.47       33.30      6.53 o 
   1   9   3      762.18      743.57     26.08 o 
   2   9   3      383.81      388.70     10.66 o 
   3   9   3      379.25      363.02     11.47 o 
   4   9   3       26.68       26.85     14.99 o 
   5   9   3       98.57       93.59     17.56 o 
  -5  10   3       86.15       69.75     50.17 o 
  -4  10   3       36.29       50.80     13.35 o 
  -3  10   3      351.34      357.68     18.45 o 
  -2  10   3      244.45      245.89     12.38 o 
  -1  10   3      551.65      520.68     25.65 o 
   0  10   3        1.18        2.33      2.45 o 
   1  10   3      543.60      547.08     17.23 o 
   2  10   3      247.89      259.35     11.99 o 
   3  10   3      347.01      347.72     16.78 o 
   4  10   3       35.85       49.99     31.84 o 
   5  10   3       84.54       91.80     20.31 o 
  -5  11   3       20.12       10.77     12.48 o 
  -4  11   3      217.74      234.38     16.29 o 
  -3  11   3       26.31       25.15     11.02 o 
  -2  11   3       69.85       79.43      8.84 o 
  -1  11   3      625.97      593.32     14.81 o 
   0  11   3      319.15      312.51      9.36 o 
   1  11   3      624.82      657.22     22.42 o 
   2  11   3       63.71       68.60     10.71 o 
   3  11   3       27.88       25.64      5.36 o 
   4  11   3      212.33      210.63     21.11 o 
   5  11   3       21.06       14.73     13.07 o 
  -5  12   3       32.91       45.28     35.62 o 
  -4  12   3       79.91       71.27     25.41 o 
  -3  12   3      162.66      175.16     15.85 o 
  -2  12   3       59.92       61.24      8.29 o 
  -1  12   3      200.91      220.80     12.23 o 
   0  12   3      330.41      320.45     17.12 o 
   1  12   3      194.35      218.62     12.61 o 
   2  12   3       67.75       72.01     11.07 o 
   3  12   3      170.31      173.34     15.43 o 
   4  12   3       79.07       82.10     20.42 o 
   5  12   3       30.69       30.73     33.50 o 
  -4  13   3       16.79       13.89      7.79 o 
  -3  13   3      226.55      242.60     15.48 o 
  -2  13   3       18.78       18.21      7.74 o 
  -1  13   3       82.97       91.53     11.54 o 
   0  13   3       19.90       27.12     12.93 o 
   1  13   3       82.45       87.52     11.09 o 
   2  13   3       21.52       17.76      9.49 o 
   3  13   3      227.29      218.06     15.48 o 
   4  13   3       16.02       10.96     10.78 o 
  -4  14   3       41.64       36.58     26.22 o 
  -3  14   3      312.63      331.62     19.34 o 
  -2  14   3      246.48      260.90     15.72 o 
  -1  14   3      523.09      530.75     20.46 o 
   0  14   3       19.66       15.72      7.97 o 
   1  14   3      523.30      529.71     31.95 o 
   2  14   3      243.41      231.95     16.07 o 
   3  14   3      313.60      287.83     17.99 o 
   4  14   3       38.42       31.51     32.32 o 
  -3  15   3      141.37      144.27     17.60 o 
  -2  15   3      110.32      102.35     14.33 o 
  -1  15   3       29.02       24.94     10.16 o 
   0  15   3      108.94      114.22     20.36 o 
   1  15   3       27.62       28.87     15.49 o 
   2  15   3      106.16       97.89     17.09 o 
   3  15   3      142.24      123.94     17.73 o 
  -3  16   3       40.08       27.05     23.95 o 
  -2  16   3       85.79       77.14     18.35 o 
  -1  16   3       27.91       28.34     14.71 o 
   0  16   3      172.92      198.10     17.33 o 
   1  16   3       26.94       26.42     16.18 o 
   2  16   3       90.76       93.13     24.03 o 
   3  16   3       42.44       28.61     35.77 o 
  -2  17   3       23.89       22.77     20.95 o 
  -1  17   3       47.61       31.08     17.44 o 
   0  17   3       57.91       59.37     29.48 o 
   1  17   3       50.03       33.04     25.09 o 
   2  17   3       23.30       23.90     21.68 o 
  -1  18   3      248.79      251.57     19.78 o 
   0  18   3        0.41        2.35      3.69 o 
   1  18   3      248.04      243.39     18.93 o 
   0   0   4      415.92      416.62     21.85 o 
   1   0   4      529.71      574.81     11.42 o 
   2   0   4      372.01      361.85      8.65 o 
   3   0   4      467.77      453.19     10.93 o 
   4   0   4       29.11       26.10      3.39 o 
   5   0   4      142.94      133.85     14.61 o 
   6   0   4       10.47       10.53      8.61 o 
  -6   1   4       19.43       17.65     13.67 o 
  -5   1   4      154.77      154.16     15.71 o 
  -4   1   4      134.60      128.53      4.84 o 
  -3   1   4       95.41       87.85      7.08 o 
  -2   1   4      258.73      240.76      6.79 o 
  -1   1   4     3398.16     3445.43     38.33 o 
   0   1   4      240.29      257.43      6.50 o 
   1   1   4     3340.95     3316.96     46.53 o 
   2   1   4      255.54      238.09      6.36 o 
   3   1   4      100.23       99.25      4.99 o 
   4   1   4      133.91      123.84      5.53 o 
   5   1   4      154.64      160.70     13.98 o 
   6   1   4       20.48       17.56     16.90 o 
  -6   2   4      154.27      156.77     20.41 o 
  -5   2   4       27.43       30.18     16.87 o 
  -4   2   4      415.85      429.37     16.06 o 
  -3   2   4      243.34      218.89     16.59 o 
  -2   2   4      685.85      684.20     12.41 o 
  -1   2   4       76.03       76.68      2.38 o 
   0   2   4      301.65      321.62      7.03 o 
   1   2   4       78.76       73.44      3.71 o 
   2   2   4      717.36      738.72     12.91 o 
   3   2   4      246.34      242.72      7.71 o 
   4   2   4      408.93      395.22     12.52 o 
   5   2   4       28.64       33.16     17.27 o 
   6   2   4      158.55      169.25     20.84 o 
  -6   3   4       32.40       22.84     22.52 o 
  -5   3   4        2.48        5.25      7.87 o 
  -4   3   4      311.28      315.49     14.58 o 
  -3   3   4      200.29      203.41      7.23 o 
  -2   3   4      828.67      822.78     14.92 o 
  -1   3   4     1487.94     1440.87     21.81 o 
   0   3   4      862.40      928.33     20.44 o 
   1   3   4     1492.20     1510.75     19.53 o 
   2   3   4      795.38      798.96     19.88 o 
   3   3   4      194.22      199.66     10.45 o 
   4   3   4      304.52      313.64     12.88 o 
   5   3   4        2.57        5.03      6.42 o 
   6   3   4       34.12       22.84     19.12 o 
  -6   4   4       15.41       12.03     11.30 o 
  -5   4   4      273.14      277.03     19.52 o 
  -4   4   4       19.98       24.31     10.53 o 
  -3   4   4      559.01      545.55     16.62 o 
  -2   4   4      200.64      198.00      6.95 o 
  -1   4   4     1251.59     1248.56     17.51 o 
   0   4   4     3703.69     3655.82     57.36 o 
   1   4   4     1259.58     1255.76     23.85 o 
   2   4   4      200.47      204.37     11.86 o 
   3   4   4      567.62      581.78     18.14 o 
   4   4   4       22.38       23.69      5.48 o 
   5   4   4      283.03      302.73     24.87 o 
   6   4   4       16.21       10.52     13.59 o 
  -6   5   4       10.50        7.02      7.82 o 
  -5   5   4       63.98       60.91     14.77 o 
  -4   5   4      215.74      211.94     15.04 o 
  -3   5   4      817.97      811.94     22.56 o 
  -2   5   4       38.17       36.42      3.35 o 
  -1   5   4     2231.21     2305.49     37.51 o 
   0   5   4      449.26      402.16     10.47 o 
   1   5   4     2255.36     2249.98     44.88 o 
   2   5   4       36.67       41.22     12.06 o 
   3   5   4      806.93      773.81     22.65 o 
   4   5   4      214.22      212.66     13.28 o 
   5   5   4       63.35       65.26     38.80 o 
   6   5   4       10.10        8.35      9.58 o 
  -6   6   4       85.71       89.78     22.98 o 
  -5   6   4      241.48      259.83     18.29 o 
  -4   6   4      550.83      581.49     28.28 o 
  -3   6   4      362.25      362.35      9.58 o 
  -2   6   4      162.39      159.73      5.14 o 
  -1   6   4      358.66      381.19      8.64 o 
   0   6   4      579.47      544.07     17.68 o 
   1   6   4      360.37      377.71     12.76 o 
   2   6   4      150.45      154.87      8.78 o 
   3   6   4      366.51      358.17     10.35 o 
   4   6   4      540.58      558.97     30.54 o 
   5   6   4      243.67      260.23     19.92 o 
   6   6   4       89.39       86.88     25.36 o 
  -5   7   4       11.13        9.19      5.80 o 
  -4   7   4       54.53       57.11     15.77 o 
  -3   7   4       40.70       36.15      3.71 o 
  -2   7   4      128.04      125.25      4.79 o 
  -1   7   4      476.03      499.46     13.81 o 
   0   7   4     3625.00     3571.81     48.59 o 
   1   7   4      481.79      530.84     16.41 o 
   2   7   4      130.82      126.10      7.16 o 
   3   7   4       40.30       37.74      4.11 o 
   4   7   4       54.57       53.90      9.53 o 
   5   7   4       11.48        7.20      5.81 o 
  -5   8   4      123.48      130.26     12.39 o 
  -4   8   4      193.42      201.08     15.47 o 
  -3   8   4      117.00      105.31      5.57 o 
  -2   8   4      296.90      293.60      9.20 o 
  -1   8   4      295.60      296.43     10.48 o 
   0   8   4       29.93       32.07      4.03 o 
   1   8   4      298.72      298.45     12.31 o 
   2   8   4      306.25      303.06     16.27 o 
   3   8   4      116.64      116.13      6.77 o 
   4   8   4      188.45      196.50     15.88 o 
   5   8   4      128.07      138.25     17.47 o 
  -5   9   4       80.32       89.89     11.35 o 
  -4   9   4       16.74       14.11      8.01 o 
  -3   9   4      654.49      609.95     23.70 o 
  -2   9   4       76.55       69.00      6.10 o 
  -1   9   4      356.63      335.06     13.36 o 
   0   9   4      111.16      104.24      5.71 o 
   1   9   4      355.28      344.44     15.58 o 
   2   9   4       76.83       70.73      8.07 o 
   3   9   4      667.09      676.99     30.41 o 
   4   9   4       15.72       10.24      7.66 o 
   5   9   4       80.49       87.24     33.56 o 
  -5  10   4      262.95      279.91     18.74 o 
  -4  10   4      114.38      121.82     14.09 o 
  -3  10   4      232.21      239.19     12.31 o 
  -2  10   4      310.48      302.32     10.53 o 
  -1  10   4      373.66      373.39     15.13 o 
   0  10   4       33.56       37.52     14.70 o 
   1  10   4      368.46      358.11     15.68 o 
   2  10   4      322.51      343.24     17.11 o 
   3  10   4      225.02      211.24     15.35 o 
   4  10   4      109.79      110.49     19.88 o 
   5  10   4      257.78      271.06     25.44 o 
  -5  11   4       70.12       65.02     20.88 o 
  -4  11   4        9.57       11.47      6.45 o 
  -3  11   4       82.26       82.98     12.58 o 
  -2  11   4       46.78       53.36      7.42 o 
  -1  11   4       59.77       62.52      9.27 o 
   0  11   4     1048.62     1049.06     30.59 o 
   1  11   4       61.82       66.20     10.43 o 
   2  11   4       46.62       55.52     24.09 o 
   3  11   4       82.93       78.95     12.52 o 
   4  11   4        8.93       10.26      7.81 o 
   5  11   4       70.44       51.09     48.78 o 
  -4  12   4      179.01      191.05     18.57 o 
  -3  12   4       74.91       72.72     10.78 o 
  -2  12   4       84.03       91.39     11.24 o 
  -1  12   4      199.68      183.53     13.90 o 
   0  12   4       89.78       98.80     16.72 o 
   1  12   4      201.88      202.22     12.00 o 
   2  12   4       91.04      100.59     12.51 o 
   3  12   4       77.68       70.28     11.49 o 
   4  12   4      187.11      195.17     20.15 o 
  -4  13   4       91.23       82.94     20.68 o 
  -3  13   4      147.35      152.45     13.02 o 
  -2  13   4       32.35       24.29     11.24 o 
  -1  13   4      404.08      410.16     20.75 o 
   0  13   4       36.37       40.63     17.34 o 
   1  13   4      413.28      422.07     22.98 o 
   2  13   4       29.96       23.90     15.56 o 
   3  13   4      145.55      143.66     14.93 o 
   4  13   4       88.70       65.59     22.51 o 
  -4  14   4        7.07        8.24      7.43 o 
  -3  14   4      308.44      324.21     19.32 o 
  -2  14   4      119.57      116.30     11.89 o 
  -1  14   4      196.78      194.25     12.04 o 
   0  14   4        2.98        3.95      4.91 o 
   1  14   4      195.10      202.64     22.20 o 
   2  14   4      122.54      118.64     14.21 o 
   3  14   4      300.20      287.52     18.60 o 
   4  14   4        7.04        5.07      8.97 o 
  -3  15   4      147.02      156.08     19.98 o 
  -2  15   4      119.91      139.03     19.42 o 
  -1  15   4      313.52      311.41     17.52 o 
   0  15   4      200.90      219.17     17.53 o 
   1  15   4      312.98      309.70     24.69 o 
   2  15   4      121.07      144.24     20.60 o 
   3  15   4      145.33      136.77     22.21 o 
  -3  16   4       59.29       50.28     38.81 o 
  -2  16   4       55.71       47.88     33.29 o 
  -1  16   4       45.72       39.36     23.60 o 
   0  16   4      135.80      122.38     16.20 o 
   1  16   4       44.33       37.65     25.65 o 
   2  16   4       60.64       57.48     17.78 o 
   3  16   4       58.42       58.27     58.91 o 
  -2  17   4       27.02       32.12     23.22 o 
  -1  17   4      156.05      174.37     15.71 o 
   0  17   4       22.10       23.09     19.76 o 
   1  17   4      151.39      166.11     19.27 o 
   2  17   4       23.86       24.98     23.79 o 
  -1  18   4      264.15      260.12     17.89 o 
   0  18   4       32.34       33.50     28.34 o 
   1  18   4      259.30      228.96     24.93 o 
   1   0   5     9021.26     8428.55     58.75 o 
   2   0   5     2076.48     2141.72     35.41 o 
   3   0   5      342.95      329.76     10.67 o 
   4   0   5      250.17      250.26      9.91 o 
   5   0   5        1.54        2.37      5.17 o 
   6   0   5       53.81       43.03     37.19 o 
  -6   1   5      157.96      160.16     23.72 o 
  -5   1   5     1086.51     1129.53     39.29 o 
  -4   1   5      410.70      427.78     12.79 o 
  -3   1   5     1113.99     1107.34     26.54 o 
  -2   1   5      258.86      264.07      7.47 o 
  -1   1   5     1505.34     1532.47     26.40 o 
   0   1   5      492.22      502.87     13.79 o 
   1   1   5     1501.26     1466.51     24.35 o 
   2   1   5      260.60      260.07      6.75 o 
   3   1   5     1114.00     1103.37     25.91 o 
   4   1   5      412.50      413.40     11.06 o 
   5   1   5     1074.39     1096.41     53.73 o 
   6   1   5      154.90      153.11     20.60 o 
  -6   2   5       46.21       42.17     30.46 o 
  -5   2   5      334.24      351.14     21.77 o 
  -4   2   5      683.33      714.01     17.31 o 
  -3   2   5      446.66      439.23     13.56 o 
  -2   2   5      666.95      620.32     12.83 o 
  -1   2   5     2309.57     2333.41     28.65 o 
   0   2   5     3910.18     3988.13     31.12 o 
   1   2   5     2294.79     2385.98     50.37 o 
   2   2   5      648.31      603.12     14.60 o 
   3   2   5      445.98      449.61     13.90 o 
   4   2   5      690.88      711.18     19.28 o 
   5   2   5      335.12      342.73     27.49 o 
   6   2   5       46.84       36.97     26.61 o 
  -6   3   5      221.87      233.26     25.79 o 
  -5   3   5      126.15      131.96     15.52 o 
  -4   3   5       49.71       64.17     10.07 o 
  -3   3   5      623.94      642.52     19.12 o 
  -2   3   5      493.04      456.58     10.87 o 
  -1   3   5      813.82      841.28     14.46 o 
   0   3   5      974.45     1077.28     22.59 o 
   1   3   5      820.08      813.93     15.87 o 
   2   3   5      504.42      482.95     18.03 o 
   3   3   5      614.00      690.11     19.78 o 
   4   3   5       52.31       61.06      7.46 o 
   5   3   5      131.19      131.23     20.18 o 
   6   3   5      215.48      212.31     23.62 o 
  -6   4   5      154.46      139.15     27.13 o 
  -5   4   5       45.32       43.98     20.76 o 
  -4   4   5       89.78       90.74     10.00 o 
  -3   4   5      214.05      202.71      9.04 o 
  -2   4   5      509.42      517.50     12.76 o 
  -1   4   5     1818.48     1802.25     25.18 o 
   0   4   5      412.59      401.42     10.78 o 
   1   4   5     1842.82     1936.40     44.06 o 
   2   4   5      523.78      530.06     18.26 o 
   3   4   5      223.78      224.32     12.03 o 
   4   4   5       86.94       97.43     16.45 o 
   5   4   5       44.70       42.74     23.51 o 
   6   4   5      155.40      137.67     21.13 o 
  -6   5   5      228.13      256.54     28.63 o 
  -5   5   5      383.05      402.93     19.04 o 
  -4   5   5       46.41       46.66      6.68 o 
  -3   5   5     1507.60     1499.09     28.65 o 
  -2   5   5      338.51      324.47      9.60 o 
  -1   5   5       89.77       86.51      4.26 o 
   0   5   5        1.15        5.03      2.47 o 
   1   5   5       89.95       97.41      7.81 o 
   2   5   5      341.51      347.04     14.32 o 
   3   5   5     1457.67     1456.39     33.32 o 
   4   5   5       47.27       47.48      8.99 o 
   5   5   5      387.41      405.07     30.95 o 
   6   5   5      226.34      228.67     23.76 o 
  -6   6   5       18.62       16.43     10.32 o 
  -5   6   5       52.63       48.03     26.47 o 
  -4   6   5       11.05       14.79      6.97 o 
  -3   6   5       46.53       45.33      6.69 o 
  -2   6   5      299.23      286.28      6.02 o 
  -1   6   5      231.29      244.45      7.28 o 
   0   6   5      600.17      638.63     15.85 o 
   1   6   5      231.97      250.83     12.88 o 
   2   6   5      299.25      307.11     12.01 o 
   3   6   5       49.94       51.97      7.16 o 
   4   6   5       11.05       12.00      7.95 o 
   5   6   5       51.30       42.44     12.29 o 
   6   6   5       18.87       11.96     13.45 o 
  -5   7   5       72.16       60.96     10.70 o 
  -4   7   5       48.18       53.39     14.08 o 
  -3   7   5      509.53      466.07     17.50 o 
  -2   7   5      106.46       97.66      4.96 o 
  -1   7   5      230.05      249.01      9.87 o 
   0   7   5      359.31      371.87     12.46 o 
   1   7   5      232.98      258.11     11.68 o 
   2   7   5      117.34      113.41     10.10 o 
   3   7   5      503.86      501.67     16.77 o 
   4   7   5       57.53       63.00     19.21 o 
   5   7   5       73.72       65.86     12.18 o 
  -5   8   5       19.15       21.83     12.60 o 
  -4   8   5       17.04       16.47      9.62 o 
  -3   8   5      374.40      360.10     14.04 o 
  -2   8   5      188.93      193.09      6.53 o 
  -1   8   5     2469.49     2508.98     48.58 o 
   0   8   5        0.12        1.22      1.83 o 
   1   8   5     2458.34     2607.59     63.81 o 
   2   8   5      177.49      175.67     11.72 o 
   3   8   5      380.75      373.71     15.39 o 
   4   8   5       18.68       18.68      9.29 o 
   5   8   5       19.05       16.57     14.34 o 
  -5   9   5      368.52      380.04     19.89 o 
  -4   9   5       32.65       34.23     16.64 o 
  -3   9   5      747.11      758.44     32.43 o 
  -2   9   5       29.48       27.74      5.47 o 
  -1   9   5      119.98      127.89      7.79 o 
   0   9   5        1.72        3.98      3.20 o 
   1   9   5      114.76      127.81      9.44 o 
   2   9   5       28.75       29.41     13.44 o 
   3   9   5      730.27      725.99     32.55 o 
   4   9   5       32.06       27.92     15.72 o 
   5   9   5      369.31      377.24     26.76 o 
  -5  10   5       39.55       22.05     16.66 o 
  -4  10   5       28.76       32.65     16.24 o 
  -3  10   5      222.04      225.51     15.46 o 
  -2  10   5      212.47      212.91      8.34 o 
  -1  10   5      539.88      525.67     17.19 o 
   0  10   5      275.17      264.41      7.45 o 
   1  10   5      535.18      549.59     18.18 o 
   2  10   5      215.88      242.68     15.80 o 
   3  10   5      222.89      215.67     15.81 o 
   4  10   5       27.22       30.52     19.53 o 
   5  10   5       38.69       27.07     19.93 o 
  -5  11   5       49.93       35.07     29.12 o 
  -4  11   5       39.80       40.60     23.01 o 
  -3  11   5       37.45       38.67     16.10 o 
  -2  11   5      159.44      158.29     12.78 o 
  -1  11   5      176.39      173.97     10.53 o 
   0  11   5        3.74        8.42      5.65 o 
   1  11   5      180.81      171.61     10.46 o 
   2  11   5      157.00      161.70     13.75 o 
   3  11   5       39.33       38.72     14.65 o 
   4  11   5       39.74       38.64     27.48 o 
   5  11   5       50.21       44.55     31.47 o 
  -4  12   5        1.31        2.47      6.24 o 
  -3  12   5      137.06      138.83     12.92 o 
  -2  12   5      150.87      152.32     10.83 o 
  -1  12   5      173.23      176.12     14.87 o 
   0  12   5       26.45       32.93     15.03 o 
   1  12   5      170.09      165.72     12.30 o 
   2  12   5      149.75      154.10     14.09 o 
   3  12   5      139.27      135.48     13.43 o 
   4  12   5        0.85        2.49      5.90 o 
  -4  13   5      150.83      186.92     18.21 o 
  -3  13   5      286.56      301.80     18.46 o 
  -2  13   5       95.81       99.68     11.65 o 
  -1  13   5      106.67      101.10     18.29 o 
   0  13   5      313.97      298.22     19.37 o 
   1  13   5      101.99       94.66      9.94 o 
   2  13   5       92.92       93.09     17.21 o 
   3  13   5      277.72      280.27     19.69 o 
   4  13   5      152.90      175.11     21.00 o 
  -4  14   5      130.61      132.55     16.63 o 
  -3  14   5       22.28       15.87     13.71 o 
  -2  14   5       68.11       64.10     17.29 o 
  -1  14   5      237.08      255.86     16.28 o 
   0  14   5      265.41      271.69     19.49 o 
   1  14   5      237.04      253.10     21.76 o 
   2  14   5       65.85       64.80     34.14 o 
   3  14   5       25.78       23.11     19.67 o 
   4  14   5      129.20      136.66     17.97 o 
  -3  15   5      132.38      161.32     19.74 o 
  -2  15   5       50.61       46.75     22.17 o 
  -1  15   5       16.44       19.14     10.53 o 
   0  15   5       67.55       69.78     17.04 o 
   1  15   5       17.13       20.81     13.54 o 
   2  15   5       54.79       50.71     24.83 o 
   3  15   5      138.70      150.72     23.54 o 
  -3  16   5        5.28        5.09      9.94 o 
  -2  16   5      122.95      125.21     21.15 o 
  -1  16   5       83.48       80.25     15.36 o 
   0  16   5       37.06       28.89     17.43 o 
   1  16   5       84.28       74.24     21.77 o 
   2  16   5      117.57      141.94     21.22 o 
   3  16   5        5.37       10.90     23.95 o 
  -2  17   5       13.27       15.53     11.24 o 
  -1  17   5        5.05        9.89      5.80 o 
   0  17   5       96.86       86.62     28.34 o 
   1  17   5        5.38        8.21      7.86 o 
   2  17   5       12.38       12.36     15.72 o 
  -1  18   5      257.15      268.11     22.14 o 
   0  18   5       42.40       28.93     28.41 o 
   1  18   5      264.22      284.38     28.90 o 
   0   0   6     1260.72     1354.52     22.03 o 
   1   0   6     2596.40     2852.85     46.52 o 
   2   0   6       41.65       36.53      4.07 o 
   3   0   6     1317.14     1330.35     40.41 o 
   4   0   6        5.36        8.14      4.09 o 
   5   0   6        0.33        4.05      6.64 o 
   6   0   6       26.89       18.11     18.08 o 
  -6   1   6        9.65        9.71     11.15 o 
  -5   1   6      106.95      102.96     23.24 o 
  -4   1   6      280.74      265.84     12.86 o 
  -3   1   6      714.68      712.31     20.78 o 
  -2   1   6      434.73      454.51     10.98 o 
  -1   1   6      209.97      181.26      5.93 o 
   0   1   6       69.36       73.53      4.05 o 
   1   1   6      213.46      194.29      6.11 o 
   2   1   6      416.02      443.30     10.04 o 
   3   1   6      702.74      702.34     19.82 o 
   4   1   6      269.96      286.32     10.65 o 
   5   1   6      109.62      101.07     18.70 o 
   6   1   6        9.88        9.43     18.48 o 
  -6   2   6        8.66        8.40      9.33 o 
  -5   2   6       40.73       40.94     10.96 o 
  -4   2   6      187.08      178.35     11.45 o 
  -3   2   6      168.18      152.87      7.42 o 
  -2   2   6       37.14       27.98      5.49 o 
  -1   2   6      925.96      976.93     17.81 o 
   0   2   6        0.18        0.84      2.11 o 
   1   2   6      954.64      998.18     17.59 o 
   2   2   6       32.74       24.48      8.97 o 
   3   2   6      169.01      144.17     13.91 o 
   4   2   6      192.98      173.05      9.33 o 
   5   2   6       40.06       35.61     19.45 o 
   6   2   6        7.24        6.88      8.05 o 
  -6   3   6       63.38       53.08     37.31 o 
  -5   3   6       60.53       53.05     13.09 o 
  -4   3   6      455.92      451.84     23.43 o 
  -3   3   6      323.51      332.48     12.25 o 
  -2   3   6      740.36      727.22     16.23 o 
  -1   3   6     2184.04     2250.16     34.39 o 
   0   3   6      639.14      720.41     17.07 o 
   1   3   6     2185.05     2282.31     46.23 o 
   2   3   6      757.45      753.59     18.27 o 
   3   3   6      336.27      351.28     18.44 o 
   4   3   6      467.77      502.82     28.89 o 
   5   3   6       59.27       56.33     32.84 o 
   6   3   6       60.21       53.66     40.25 o 
  -6   4   6       82.28       82.45     25.35 o 
  -5   4   6      507.27      579.45     27.40 o 
  -4   4   6      708.82      689.38     33.83 o 
  -3   4   6     1134.63     1102.03     31.12 o 
  -2   4   6      653.78      644.01     15.48 o 
  -1   4   6      564.25      595.21     13.45 o 
   0   4   6     1957.68     1998.45     40.32 o 
   1   4   6      571.24      630.38     15.89 o 
   2   4   6      638.06      620.20     18.39 o 
   3   4   6     1122.58     1116.67     41.68 o 
   4   4   6      714.84      753.95     38.82 o 
   5   4   6      504.05      531.87     34.05 o 
   6   4   6       82.62       88.71     21.66 o 
  -6   5   6      159.78      159.98     20.22 o 
  -5   5   6       62.53       71.38     13.36 o 
  -4   5   6      354.87      369.92     20.26 o 
  -3   5   6      227.11      222.11      9.14 o 
  -2   5   6      397.48      398.41     13.17 o 
  -1   5   6     2539.92     2548.64     40.58 o 
   0   5   6      506.14      532.60     14.39 o 
   1   5   6     2534.75     2493.42     82.60 o 
   2   5   6      383.15      385.40     16.65 o 
   3   5   6      229.57      224.44     11.40 o 
   4   5   6      351.10      345.32     23.86 o 
   5   5   6       61.26       76.62     41.60 o 
   6   5   6      156.04      164.11     20.33 o 
  -5   6   6       44.45       39.93     19.02 o 
  -4   6   6      194.77      187.05     15.46 o 
  -3   6   6     1655.16     1705.71     40.36 o 
  -2   6   6     1133.81     1092.16     35.13 o 
  -1   6   6      220.36      224.59      7.35 o 
   0   6   6      677.17      749.52     27.19 o 
   1   6   6      217.78      204.91     11.33 o 
   2   6   6     1129.67     1136.12     39.79 o 
   3   6   6     1669.21     1530.57    128.89 o 
   4   6   6      208.39      206.47     18.24 o 
   5   6   6       42.92       39.19     23.72 o 
  -5   7   6       25.16       24.24     17.45 o 
  -4   7   6      126.16      133.61     13.96 o 
  -3   7   6       28.47       29.98     11.44 o 
  -2   7   6     1270.44     1160.26     57.49 o 
  -1   7   6      181.59      186.02      5.65 o 
   0   7   6      259.22      307.86     10.94 o 
   1   7   6      177.08      175.33     11.02 o 
   2   7   6     1269.49     1414.32     52.54 o 
   3   7   6       28.48       29.65     13.51 o 
   4   7   6      125.76      129.02     13.70 o 
   5   7   6       23.12       20.60     12.39 o 
  -5   8   6      383.16      399.64     22.08 o 
  -4   8   6      409.87      431.99     22.62 o 
  -3   8   6      391.22      389.52     19.48 o 
  -2   8   6      418.65      405.54      9.05 o 
  -1   8   6      157.46      147.25      8.86 o 
   0   8   6      113.05      100.75      7.16 o 
   1   8   6      167.26      165.93     10.66 o 
   2   8   6      419.45      413.30     18.94 o 
   3   8   6      385.15      367.05     19.11 o 
   4   8   6      413.71      418.65     23.14 o 
   5   8   6      381.86      403.49     29.32 o 
  -5   9   6       94.20      101.32     15.73 o 
  -4   9   6      123.36      120.50     12.26 o 
  -3   9   6      130.74      133.34     12.89 o 
  -2   9   6     2833.11     2795.28    106.71 o 
  -1   9   6     1645.92     1573.67     26.76 o 
   0   9   6       26.80       30.01      4.89 o 
   1   9   6     1641.77     1660.47     32.38 o 
   2   9   6     2805.83     2826.54     50.78 o 
   3   9   6      131.26      134.03     12.77 o 
   4   9   6      124.04      125.27     28.12 o 
   5   9   6       94.39      103.35     22.86 o 
  -5  10   6      168.62      158.12     14.98 o 
  -4  10   6       54.25       60.46     17.52 o 
  -3  10   6      152.67      162.90     12.56 o 
  -2  10   6       58.13       60.19      9.16 o 
  -1  10   6       17.44       19.23      9.38 o 
   0  10   6      153.46      157.95      6.74 o 
   1  10   6       15.06       16.54      7.03 o 
   2  10   6       59.83       70.88     29.49 o 
   3  10   6      158.19      170.41     14.52 o 
   4  10   6       57.40       59.43     35.07 o 
   5  10   6      169.16      164.19     22.52 o 
  -5  11   6       15.98       13.32     15.64 o 
  -4  11   6       77.56       98.27     15.78 o 
  -3  11   6      116.21      125.89     12.03 o 
  -2  11   6      731.84      789.35     31.70 o 
  -1  11   6      252.37      251.85     14.94 o 
   0  11   6        3.15        3.88      3.77 o 
   1  11   6      248.62      245.16     12.55 o 
   2  11   6      733.61      750.29     38.77 o 
   3  11   6      122.96      117.20     16.10 o 
   4  11   6       79.00       99.17     24.41 o 
   5  11   6       13.92       11.98     15.84 o 
  -4  12   6       41.69       40.68     15.13 o 
  -3  12   6        9.36       10.32      5.32 o 
  -2  12   6      295.07      292.07     15.81 o 
  -1  12   6     1212.64     1319.24     60.35 o 
   0  12   6       38.71       47.47     19.72 o 
   1  12   6     1186.57     1212.10     49.38 o 
   2  12   6      289.13      284.67     18.04 o 
   3  12   6        8.67       11.80      6.22 o 
   4  12   6       40.02       42.82     30.76 o 
  -4  13   6      111.69      118.54     15.07 o 
  -3  13   6      104.97      106.42     11.40 o 
  -2  13   6      428.75      440.91     21.66 o 
  -1  13   6     1099.59     1114.74     43.08 o 
   0  13   6       11.27       10.11      6.59 o 
   1  13   6     1102.46     1102.06     46.06 o 
   2  13   6      424.18      411.04     21.97 o 
   3  13   6      107.28      101.20     13.78 o 
   4  13   6      111.40      110.37     17.18 o 
  -4  14   6      141.16      166.56     17.35 o 
  -3  14   6      127.38      125.82     22.38 o 
  -2  14   6      154.66      159.70     13.96 o 
  -1  14   6       55.72       71.68     29.21 o 
   0  14   6      179.70      192.18     16.19 o 
   1  14   6       56.78       55.25     27.24 o 
   2  14   6      161.92      159.72     21.38 o 
   3  14   6      130.90      123.15     18.55 o 
   4  14   6      139.69      158.42     19.26 o 
  -3  15   6       27.65       25.59     24.30 o 
  -2  15   6      167.33      167.97     15.76 o 
  -1  15   6       88.53       87.39     13.90 o 
   0  15   6     1789.84     1809.86     55.66 o 
   1  15   6       85.21       94.91     23.38 o 
   2  15   6      166.43      166.22     18.08 o 
   3  15   6       29.53       27.84     26.37 o 
  -3  16   6       30.37       23.54     24.38 o 
  -2  16   6       28.83       25.17     15.94 o 
  -1  16   6      179.59      173.75     15.22 o 
   0  16   6        1.16        4.75      5.14 o 
   1  16   6      172.12      165.03     18.52 o 
   2  16   6       26.70       21.44     17.90 o 
   3  16   6       31.25       27.74     34.66 o 
  -2  17   6       60.75       43.68     30.59 o 
  -1  17   6      319.24      316.14     25.33 o 
   0  17   6      161.49      171.27     18.73 o 
   1  17   6      322.17      318.73     26.79 o 
   2  17   6       61.75       50.45     30.65 o 
  -1  18   6      372.50      347.22     25.37 o 
   0  18   6       54.08       44.71     28.99 o 
   1  18   6      373.11      368.09     29.61 o 
   1   0   7     1299.24     1293.98     27.07 o 
   2   0   7      693.44      805.92     20.76 o 
   3   0   7      124.00      101.72     12.88 o 
   4   0   7     2574.69     2558.19    128.83 o 
   5   0   7       23.59       25.29     18.51 o 
   6   0   7       82.06       97.42     27.62 o 
  -6   1   7       81.91       63.34     19.95 o 
  -5   1   7      401.85      392.16     31.51 o 
  -4   1   7      180.35      186.86     14.54 o 
  -3   1   7      226.19      222.10      8.84 o 
  -2   1   7     2394.81     2497.96     41.03 o 
  -1   1   7      256.26      265.04      8.41 o 
   0   1   7     5569.76     5508.29    110.33 o 
   1   1   7      269.50      294.18      9.96 o 
   2   1   7     2397.68     2537.03     55.50 o 
   3   1   7      238.00      249.88      9.51 o 
   4   1   7      174.58      171.25     11.30 o 
   5   1   7      408.65      423.29     28.42 o 
   6   1   7       85.92       73.90     25.91 o 
  -6   2   7       28.03       22.88     18.71 o 
  -5   2   7      348.24      321.16     28.68 o 
  -4   2   7      677.35      678.07     31.54 o 
  -3   2   7        9.18        6.19      3.95 o 
  -2   2   7      109.81       98.27      6.49 o 
  -1   2   7     1393.20     1350.55     37.63 o 
   0   2   7     1246.66     1283.98     33.76 o 
   1   2   7     1395.59     1397.51     26.05 o 
   2   2   7      110.98      108.05      3.40 o 
   3   2   7        7.22        7.66      5.22 o 
   4   2   7      673.06      660.62     32.75 o 
   5   2   7      350.23      341.04     25.85 o 
   6   2   7       28.68       21.54     19.18 o 
  -6   3   7      162.72      172.27     23.66 o 
  -5   3   7      138.84      131.61     16.38 o 
  -4   3   7       60.62       52.08     11.99 o 
  -3   3   7      666.06      651.66     16.89 o 
  -2   3   7      922.12      927.01     24.38 o 
  -1   3   7      253.37      303.45     10.86 o 
   0   3   7      533.60      592.80     19.44 o 
   1   3   7      245.06      299.06     10.13 o 
   2   3   7      913.39      958.40     26.13 o 
   3   3   7      661.28      669.69     24.07 o 
   4   3   7       54.97       51.20     11.84 o 
   5   3   7      136.73      131.67     21.07 o 
   6   3   7      166.55      172.60     21.72 o 
  -6   4   7       34.46       18.40     24.48 o 
  -5   4   7       22.32       20.50     18.03 o 
  -4   4   7      845.07      885.59     36.15 o 
  -3   4   7      948.20      947.87     32.13 o 
  -2   4   7       51.04       60.19      7.52 o 
  -1   4   7      842.64      859.08     43.29 o 
   0   4   7       16.25       22.92      8.75 o 
   1   4   7      839.65      843.70     21.88 o 
   2   4   7       45.00       53.69      8.11 o 
   3   4   7      939.17      969.91     29.65 o 
   4   4   7      842.93      851.63     40.79 o 
   5   4   7       20.73       15.65      9.06 o 
   6   4   7       39.18       27.30     21.61 o 
  -5   5   7      139.77      139.59     12.45 o 
  -4   5   7       36.30       25.44     12.31 o 
  -3   5   7     2195.96     2167.18     80.12 o 
  -2   5   7      451.33      448.46     18.75 o 
  -1   5   7      184.21      181.03      9.70 o 
   0   5   7      469.89      388.46     12.73 o 
   1   5   7      192.64      199.61      9.01 o 
   2   5   7      441.66      469.73     21.94 o 
   3   5   7     2239.21     2385.04     60.27 o 
   4   5   7       33.30       34.10     17.02 o 
   5   5   7      135.80      138.82     17.95 o 
  -5   6   7       35.09       26.15     11.70 o 
  -4   6   7      103.69       91.03     13.24 o 
  -3   6   7       49.01       49.26     20.05 o 
  -2   6   7      287.95      283.60     14.69 o 
  -1   6   7      171.24      168.64      7.44 o 
   0   6   7      643.44      632.96     17.31 o 
   1   6   7      164.62      114.08     37.61 o 
   2   6   7      283.55      206.03     69.55 o 
   3   6   7       52.42       53.07      7.98 o 
   4   6   7      102.67       98.67     13.57 o 
   5   6   7       32.17       25.48     23.44 o 
  -5   7   7       22.61       19.17     12.41 o 
  -4   7   7      329.24      353.49     19.53 o 
  -3   7   7      230.06      234.42     15.39 o 
  -2   7   7      243.57      226.43     12.33 o 
  -1   7   7       14.80       13.47      3.14 o 
   0   7   7       46.35       53.35      6.70 o 
   1   7   7       19.76       21.87      9.55 o 
   2   7   7      232.38      225.35     13.36 o 
   3   7   7      223.04      235.45     12.13 o 
   4   7   7      315.48      318.36     20.39 o 
   5   7   7       22.07       16.54     14.47 o 
  -5   8   7      104.49      114.13     13.41 o 
  -4   8   7      267.67      266.92     16.48 o 
  -3   8   7      452.44      444.55     23.98 o 
  -2   8   7     1042.50      604.07    189.46 o 
  -1   8   7      900.26      839.23     47.73 o 
   0   8   7       46.23       51.04      6.73 o 
   1   8   7      923.25      970.15     38.65 o 
   2   8   7     1062.88     1066.81     29.92 o 
   3   8   7      449.63      436.39     33.62 o 
   4   8   7      269.09      283.82     17.82 o 
   5   8   7      104.98      111.84     17.33 o 
  -5   9   7       33.49       27.05     17.37 o 
  -4   9   7      129.03      123.82     14.59 o 
  -3   9   7      360.52      364.77     17.80 o 
  -2   9   7      528.21      485.32     12.62 o 
  -1   9   7      250.91      231.34     11.48 o 
   0   9   7     1363.22     1307.98     88.80 o 
   1   9   7      255.96      257.93     13.01 o 
   2   9   7      528.04      560.45     20.36 o 
   3   9   7      373.75      368.04     22.25 o 
   4   9   7      127.81      130.57     16.41 o 
   5   9   7       31.76       26.42     24.23 o 
  -5  10   7      196.71      194.88     16.67 o 
  -4  10   7      123.55      117.69     11.92 o 
  -3  10   7       26.20       19.16      8.15 o 
  -2  10   7      832.64      879.93     34.24 o 
  -1  10   7      174.66      177.48     12.65 o 
   0  10   7       53.69       52.96      5.91 o 
   1  10   7      183.82      186.24     12.24 o 
   2  10   7      826.79      844.39     42.22 o 
   3  10   7       22.50       21.93     12.13 o 
   4  10   7      121.73      113.46     31.49 o 
   5  10   7      197.39      203.90     22.04 o 
  -4  11   7       24.38       23.89     13.69 o 
  -3  11   7      430.27      483.73     22.30 o 
  -2  11   7      243.30      241.38     12.95 o 
  -1  11   7      687.59      685.39     35.32 o 
   0  11   7        7.49        7.08      4.84 o 
   1  11   7      697.11      662.61     31.81 o 
   2  11   7      251.54      259.74     17.89 o 
   3  11   7      426.71      448.57     24.27 o 
   4  11   7       24.48       24.07     20.81 o 
  -4  12   7      107.67      117.08     13.24 o 
  -3  12   7      161.75      161.85     14.15 o 
  -2  12   7       45.78       47.29     18.41 o 
  -1  12   7       76.82       69.56     11.43 o 
   0  12   7        0.06        3.41      3.71 o 
   1  12   7       81.48       75.01     11.40 o 
   2  12   7       47.89       46.90     11.55 o 
   3  12   7      161.15      163.81     15.79 o 
   4  12   7      110.10      122.79     19.61 o 
  -4  13   7      109.51      101.38     15.58 o 
  -3  13   7      225.33      215.51     14.80 o 
  -2  13   7        0.81        3.08      4.49 o 
  -1  13   7      498.32      523.29     26.08 o 
   0  13   7     2654.84     2681.59     84.94 o 
   1  13   7      503.53      516.29     27.48 o 
   2  13   7        1.36        0.52      4.90 o 
   3  13   7      229.65      215.50     17.24 o 
   4  13   7      108.81      115.48     20.37 o 
  -3  14   7       31.19       23.45     17.46 o 
  -2  14   7       67.58       65.02     15.85 o 
  -1  14   7       93.40      100.29     14.38 o 
   0  14   7      112.04       91.75     15.08 o 
   1  14   7       98.97      105.11     13.95 o 
   2  14   7       67.63       67.05     39.06 o 
   3  14   7       28.76       24.90     24.89 o 
  -3  15   7      469.84      545.61     35.30 o 
  -2  15   7       15.25       14.60      9.19 o 
  -1  15   7       51.27       51.89     13.01 o 
   0  15   7       32.74       39.93     18.14 o 
   1  15   7       50.16       51.23     26.70 o 
   2  15   7       15.25       16.91     14.26 o 
   3  15   7      464.29      466.15     45.97 o 
  -2  16   7       88.94       89.86     21.57 o 
  -1  16   7      263.60      257.86     22.34 o 
   0  16   7        0.48        3.33      4.69 o 
   1  16   7      261.83      265.43     25.11 o 
   2  16   7       93.00       90.78     19.86 o 
  -2  17   7       31.19       21.90     21.63 o 
  -1  17   7        5.51        6.76      7.47 o 
   0  17   7     1182.57     1140.06     47.40 o 
   1  17   7        5.33        4.97      6.45 o 
   2  17   7       32.68       23.85     20.11 o 
   0  18   7       34.29       28.64     19.20 o 
   0   0   8     1120.60     1002.43     30.57 o 
   1   0   8      942.32     1011.04     23.01 o 
   2   0   8      729.06      739.24     18.11 o 
   3   0   8        1.99        2.45      2.34 o 
   4   0   8      161.48      139.90     25.98 o 
   5   0   8       58.82       50.14     39.17 o 
   6   0   8      102.06       91.13     19.58 o 
  -6   1   8       71.69       62.94     18.29 o 
  -5   1   8      399.95      399.70     31.61 o 
  -4   1   8      727.66      761.88     30.62 o 
  -3   1   8      137.55      140.51      7.92 o 
  -2   1   8      919.10      941.23     31.42 o 
  -1   1   8     1870.70     2009.89     38.53 o 
   0   1   8       96.15       86.95      5.87 o 
   1   1   8     1882.06     2016.87     41.73 o 
   2   1   8      927.97      999.96     21.27 o 
   3   1   8      148.52      144.61     13.88 o 
   4   1   8      743.02      760.95     36.29 o 
   5   1   8      396.91      389.65     31.01 o 
   6   1   8       71.45       57.34     41.02 o 
  -6   2   8       66.49       53.14     43.83 o 
  -5   2   8      188.81      183.30     22.12 o 
  -4   2   8      515.32      536.71     24.67 o 
  -3   2   8      119.96      134.60     10.16 o 
  -2   2   8      173.73      166.19     10.77 o 
  -1   2   8     1126.72     1138.51     35.45 o 
   0   2   8      310.90      337.74     12.79 o 
   1   2   8     1102.96     1134.83     23.96 o 
   2   2   8      168.40      170.30      5.86 o 
   3   2   8      120.72      123.97     10.87 o 
   4   2   8      517.85      528.06     29.49 o 
   5   2   8      188.04      193.20     21.68 o 
   6   2   8       64.83       55.17     39.41 o 
  -6   3   8      171.07      172.12     22.99 o 
  -5   3   8      243.70      236.34     24.63 o 
  -4   3   8     1250.01     1261.53     45.01 o 
  -3   3   8       98.85      103.50     10.28 o 
  -2   3   8      472.68      453.82     31.33 o 
  -1   3   8      380.35      374.33     15.01 o 
   0   3   8      424.38      425.28     17.75 o 
   1   3   8      369.27      381.24     12.37 o 
   2   3   8      474.31      397.80     71.26 o 
   3   3   8       87.27       90.04      8.94 o 
   4   3   8     1243.92     1172.57     48.80 o 
   5   3   8      242.93      261.42     25.10 o 
   6   3   8      171.14      167.92     23.65 o 
  -5   4   8       46.66       47.66     12.72 o 
  -4   4   8      311.30      321.18     20.62 o 
  -3   4   8      100.05       95.12     10.97 o 
  -2   4   8     1366.85     1357.61     54.87 o 
  -1   4   8     1035.75     1118.30     31.23 o 
   0   4   8     5590.15     5986.66    101.89 o 
   1   4   8     1015.87     1119.22     24.90 o 
   2   4   8     1393.88     1398.79     48.24 o 
   3   4   8      103.01       67.03     22.28 o 
   4   4   8      304.11      271.17     18.89 o 
   5   4   8       45.06       48.29     33.21 o 
  -5   5   8       48.42       50.10     14.38 o 
  -4   5   8      604.03      651.39     29.01 o 
  -3   5   8      495.50      523.63     19.45 o 
  -2   5   8      541.45      509.75     24.95 o 
  -1   5   8      107.09      117.58      7.79 o 
   0   5   8      176.11      192.24      9.34 o 
   1   5   8      113.20      120.71      7.06 o 
   2   5   8      555.43      581.75     26.71 o 
   3   5   8      499.92      528.26     20.37 o 
   4   5   8      609.12      657.77     31.47 o 
   5   5   8       49.90       48.44     35.78 o 
  -5   6   8       65.39       67.99     12.36 o 
  -4   6   8      541.27      542.12     26.50 o 
  -3   6   8      373.09      368.78     17.09 o 
  -2   6   8      259.07      273.19     15.55 o 
  -1   6   8      833.02      801.39     33.69 o 
   0   6   8     1848.05     1921.43     41.62 o 
   1   6   8      824.57      854.36     28.19 o 
   2   6   8      271.86      285.82     15.38 o 
   3   6   8      364.32      354.96     17.74 o 
   4   6   8      540.11      537.53     26.53 o 
   5   6   8       64.72       63.20     42.05 o 
  -5   7   8       37.05       32.49     20.58 o 
  -4   7   8      118.49      109.45     12.87 o 
  -3   7   8       21.42       19.33      8.30 o 
  -2   7   8      220.67      194.33     11.51 o 
  -1   7   8      420.08      409.48     15.12 o 
   0   7   8     1599.01     1760.57     41.42 o 
   1   7   8      418.66      447.79     21.32 o 
   2   7   8      221.72      205.69     13.12 o 
   3   7   8       17.66       13.02      7.27 o 
   4   7   8      119.84      112.02     13.89 o 
   5   7   8       38.04       45.91     37.38 o 
  -5   8   8       28.68       30.71     18.83 o 
  -4   8   8       19.00       17.11      9.95 o 
  -3   8   8      125.92      135.23     13.01 o 
  -2   8   8     1009.90      945.41     51.20 o 
  -1   8   8      190.12      186.74      6.43 o 
   0   8   8      701.65      738.43     20.43 o 
   1   8   8      174.35      173.93     11.89 o 
   2   8   8     1002.22     1010.60     38.73 o 
   3   8   8      127.72       93.34     28.88 o 
   4   8   8       20.10       15.76     11.41 o 
   5   8   8       27.49       26.72     23.40 o 
  -5   9   8       77.05       77.41     12.75 o 
  -4   9   8      220.92      230.41     17.02 o 
  -3   9   8      603.02      608.59     29.69 o 
  -2   9   8      687.72      635.06     15.60 o 
  -1   9   8        9.42        9.85      5.69 o 
   0   9   8       31.66       34.64      7.17 o 
   1   9   8        8.03       10.66      5.83 o 
   2   9   8      712.21      728.67     25.89 o 
   3   9   8      603.41      609.60     30.14 o 
   4   9   8      226.75      222.55     22.31 o 
   5   9   8       76.90       58.18     43.54 o 
  -5  10   8       34.85       25.10     19.41 o 
  -4  10   8       98.76       88.80     13.52 o 
  -3  10   8       30.94       35.85     18.80 o 
  -2  10   8      123.67      121.54     13.96 o 
  -1  10   8      276.57      290.55     17.26 o 
   0  10   8     1033.23     1021.97     21.59 o 
   1  10   8      290.25      296.07     14.56 o 
   2  10   8      114.85      106.20     12.62 o 
   3  10   8       32.47       31.83     20.72 o 
   4  10   8       97.99       85.22     22.62 o 
   5  10   8       35.88       27.56     31.30 o 
  -4  11   8       35.99       38.67     13.71 o 
  -3  11   8      344.03      364.10     18.66 o 
  -2  11   8        9.78       10.21      6.50 o 
  -1  11   8       54.64       54.23     12.22 o 
   0  11   8      542.18      556.21     31.56 o 
   1  11   8       53.31       50.38     10.73 o 
   2  11   8        9.80       11.29      5.71 o 
   3  11   8      329.23      334.74     20.18 o 
   4  11   8       34.58       27.03     26.88 o 
  -4  12   8       40.70       42.76     24.70 o 
  -3  12   8       13.19       13.81      8.33 o 
  -2  12   8      283.63      281.93     18.89 o 
  -1  12   8      343.71      347.58     22.32 o 
   0  12   8      132.27      130.10     14.97 o 
   1  12   8      365.42      363.45     23.68 o 
   2  12   8      279.01      280.67     18.33 o 
   3  12   8       12.74       15.90     12.26 o 
   4  12   8       40.72       36.36     39.19 o 
  -4  13   8      176.22      192.70     25.84 o 
  -3  13   8       30.63       29.79     15.24 o 
  -2  13   8      331.50      336.56     18.68 o 
  -1  13   8      140.62      125.85     15.60 o 
   0  13   8      244.16      239.43     18.23 o 
   1  13   8      135.85      118.26     22.34 o 
   2  13   8      341.24      341.45     37.66 o 
   3  13   8       32.91       23.51     18.58 o 
   4  13   8      177.45      182.53     20.99 o 
  -3  14   8       71.41       62.91     16.40 o 
  -2  14   8      270.68      291.60     17.70 o 
  -1  14   8        0.21        3.27      7.05 o 
   0  14   8       79.85       82.25     17.26 o 
   1  14   8        0.40        1.57      6.69 o 
   2  14   8      259.71      290.00     22.76 o 
   3  14   8       74.28       67.99     24.14 o 
  -3  15   8      127.06      134.69     20.94 o 
  -2  15   8       28.95       33.88     25.00 o 
  -1  15   8       49.10       34.76     22.89 o 
   0  15   8       68.60       69.48     32.21 o 
   1  15   8       46.17       33.77     18.09 o 
   2  15   8       27.33       26.37     30.00 o 
   3  15   8      125.24      131.75     33.88 o 
  -2  16   8       18.67       19.26     12.42 o 
  -1  16   8      183.21      179.44     23.18 o 
   0  16   8      137.87      121.65     15.89 o 
   1  16   8      196.75      199.36     17.66 o 
   2  16   8       18.19       16.20     18.13 o 
  -1  17   8       26.72       20.83     15.79 o 
   0  17   8       35.89       26.37     18.99 o 
   1  17   8       28.52       19.37     21.20 o 
   1   0   9      436.54      458.61     14.61 o 
   2   0   9     1784.36     1831.13     40.73 o 
   3   0   9        1.32        2.16      2.16 o 
   4   0   9       30.00       16.27      9.60 o 
   5   0   9       50.03       47.86     28.30 o 
  -5   1   9      230.00      200.90     20.86 o 
  -4   1   9        4.02        4.25      4.60 o 
  -3   1   9      350.54      339.96     13.05 o 
  -2   1   9      981.05      828.61    141.49 o 
  -1   1   9      445.90      414.92     14.57 o 
   0   1   9      235.77      216.99     10.68 o 
   1   1   9      447.90      424.36     13.52 o 
   2   1   9      991.84     1008.47     28.99 o 
   3   1   9      343.79      322.16      9.80 o 
   4   1   9        4.40        4.10      5.54 o 
   5   1   9      229.89      213.38     24.51 o 
  -5   2   9      289.00      296.43     24.53 o 
  -4   2   9      239.03      228.45     14.72 o 
  -3   2   9      238.33      235.13     13.01 o 
  -2   2   9       99.89       82.88     15.52 o 
  -1   2   9     1016.85     1154.13     34.82 o 
   0   2   9       98.05      113.11      7.81 o 
   1   2   9     1030.23     1086.84     23.26 o 
   2   2   9      101.07       99.56      6.27 o 
   3   2   9      244.31      241.10     15.74 o 
   4   2   9      235.90      212.31     16.53 o 
   5   2   9      289.01      296.30     24.63 o 
  -5   3   9      188.68      192.53     22.04 o 
  -4   3   9      205.86      199.88     13.90 o 
  -3   3   9       80.12       84.35     12.57 o 
  -2   3   9      116.65      113.90     12.78 o 
  -1   3   9      848.61      851.19     28.70 o 
   0   3   9     1184.05     1214.43     36.33 o 
   1   3   9      841.90      818.08     19.59 o 
   2   3   9      109.64      104.82     10.04 o 
   3   3   9       87.83       88.32     17.51 o 
   4   3   9      208.63      191.84     21.11 o 
   5   3   9      188.70      190.19     20.16 o 
  -5   4   9       34.86       31.64     22.41 o 
  -4   4   9      157.27      152.85     12.81 o 
  -3   4   9      170.06      170.44     12.18 o 
  -2   4   9      534.05      530.35     29.99 o 
  -1   4   9       33.57       26.77     13.29 o 
   0   4   9       22.48       27.24     11.57 o 
   1   4   9       34.36       24.51      4.71 o 
   2   4   9      534.27      526.08     20.21 o 
   3   4   9      169.92      162.24     23.47 o 
   4   4   9      159.22      157.92     18.24 o 
   5   4   9       36.66       35.01     29.24 o 
  -5   5   9        3.61        3.45      5.50 o 
  -4   5   9       35.35       37.98     11.20 o 
  -3   5   9      453.55      481.89     19.56 o 
  -2   5   9      869.38      881.40     37.45 o 
  -1   5   9       36.24       29.42      5.83 o 
   0   5   9      341.48      317.89     14.83 o 
   1   5   9       39.51       31.22      5.39 o 
   2   5   9      870.43      859.60     27.21 o 
   3   5   9      456.35      473.36     24.07 o 
   4   5   9       34.43       38.59     18.84 o 
   5   5   9        3.64        4.31      6.21 o 
  -5   6   9      186.44      184.48     14.13 o 
  -4   6   9      124.04      134.20     14.17 o 
  -3   6   9      361.01      379.95     21.81 o 
  -2   6   9      267.52      246.80     14.12 o 
  -1   6   9       66.53       62.63      6.84 o 
   0   6   9       32.23       41.31      7.01 o 
   1   6   9       68.37       67.44      6.31 o 
   2   6   9      269.78      263.04     15.14 o 
   3   6   9      346.24      352.89     26.74 o 
   4   6   9      125.72      135.69     14.35 o 
   5   6   9      193.90      194.54     19.46 o 
  -5   7   9       10.46        5.95      6.96 o 
  -4   7   9      112.97      110.10     12.27 o 
  -3   7   9      219.57      206.16     19.59 o 
  -2   7   9      229.22      221.73     13.38 o 
  -1   7   9      473.73      430.56     17.68 o 
   0   7   9      158.97      132.63     10.79 o 
   1   7   9      466.23      492.82     16.48 o 
   2   7   9      230.70      180.76     46.80 o 
   3   7   9      232.62      220.26     16.80 o 
   4   7   9      112.96      115.97     25.97 o 
   5   7   9       10.30        9.93     10.84 o 
  -5   8   9       15.17       12.16     12.49 o 
  -4   8   9      260.63      260.04     17.92 o 
  -3   8   9      271.96      264.98     19.94 o 
  -2   8   9      207.91      188.53     16.54 o 
  -1   8   9      406.07      391.23     10.90 o 
   0   8   9      268.62      255.63     14.50 o 
   1   8   9      400.05      394.63     18.29 o 
   2   8   9      198.75      189.88     13.90 o 
   3   8   9      263.10      258.83     18.40 o 
   4   8   9      252.16      278.11     25.04 o 
   5   8   9       14.32       17.06     15.76 o 
  -5   9   9        5.89        7.18      6.98 o 
  -4   9   9       38.31       36.54     18.66 o 
  -3   9   9       97.02       51.10     25.00 o 
  -2   9   9      553.86      554.67     36.92 o 
  -1   9   9       22.53       13.42      7.35 o 
   0   9   9      507.46      542.18     20.27 o 
   1   9   9       22.80       21.43     11.67 o 
   2   9   9      552.83      580.86     29.66 o 
   3   9   9       97.71      105.93     19.88 o 
   4   9   9       39.12       36.60     30.22 o 
   5   9   9        5.84        8.57      8.10 o 
  -4  10   9      404.53      456.39     26.24 o 
  -3  10   9      114.05      118.24     13.69 o 
  -2  10   9       86.83       93.18     21.73 o 
  -1  10   9      107.67      109.50     15.69 o 
   0  10   9       10.04        7.67      4.73 o 
   1  10   9      108.02      104.21     12.60 o 
   2  10   9       83.79       84.43     14.56 o 
   3  10   9      114.42      117.40     14.46 o 
   4  10   9      408.49      444.05     31.45 o 
  -4  11   9        9.31        6.78      8.85 o 
  -3  11   9        0.99        1.86      4.74 o 
  -2  11   9      110.60      100.64     12.55 o 
  -1  11   9      574.46      566.56     28.90 o 
   0  11   9      317.16      321.79     22.02 o 
   1  11   9      555.28      548.56     24.83 o 
   2  11   9      109.92      113.33     13.29 o 
   3  11   9        1.00        2.57      5.11 o 
   4  11   9        8.93        9.08     15.24 o 
  -4  12   9      149.79      167.80     18.84 o 
  -3  12   9       97.52       98.41     11.84 o 
  -2  12   9        2.95        4.32      6.71 o 
  -1  12   9       28.84       25.10     13.40 o 
   0  12   9      141.25      129.06     14.78 o 
   1  12   9       27.25       29.64     14.98 o 
   2  12   9        3.14        4.77      4.97 o 
   3  12   9       93.27       91.87     11.56 o 
   4  12   9      146.51      160.50     19.49 o 
  -3  13   9       22.81       26.34     18.59 o 
  -2  13   9      441.38      472.58     25.51 o 
  -1  13   9        8.35       10.55      7.66 o 
   0  13   9      326.41      335.35     23.72 o 
   1  13   9        7.52       10.10      8.48 o 
   2  13   9      441.25      464.98     34.24 o 
   3  13   9       23.63       22.29     20.28 o 
  -3  14   9       94.48       95.33     26.93 o 
  -2  14   9      271.39      303.06     20.45 o 
  -1  14   9       17.63       21.55     15.11 o 
   0  14   9      482.04      453.55     30.12 o 
   1  14   9       17.08       14.90     10.90 o 
   2  14   9      276.52      301.19     24.65 o 
   3  14   9       91.58       82.95     26.40 o 
  -2  15   9      162.26      157.36     17.18 o 
  -1  15   9      225.04      230.12     23.45 o 
   0  15   9      237.82      246.70     19.91 o 
   1  15   9      226.17      230.49     19.12 o 
   2  15   9      160.97      151.93     19.43 o 
  -2  16   9        9.89        7.32      7.12 o 
  -1  16   9        3.02        5.62      7.30 o 
   0  16   9      312.32      300.08     22.67 o 
   1  16   9        2.77        5.27      7.17 o 
   2  16   9       10.00        9.52      9.09 o 
  -1  17   9        7.96       14.24     11.62 o 
   0  17   9      124.70      140.85     19.53 o 
   1  17   9        7.17       12.93     12.65 o 
   0   0  10     1968.38     2004.86     74.40 o 
   1   0  10        0.15        0.73      3.90 o 
   2   0  10     1587.84     1496.87     67.17 o 
   3   0  10       62.19       63.59      9.42 o 
   4   0  10       46.21       53.12     24.21 o 
   5   0  10       49.00       40.84     20.66 o 
  -5   1  10       53.26       52.37     43.43 o 
  -4   1  10      358.29      365.68     23.72 o 
  -3   1  10      215.45      231.03     17.21 o 
  -2   1  10      395.04      385.14     12.70 o 
  -1   1  10      140.39      141.10     10.12 o 
   0   1  10      192.03      162.68     11.95 o 
   1   1  10      145.47      138.43      8.04 o 
   2   1  10      404.52      398.60     13.02 o 
   3   1  10      211.68      211.76     14.30 o 
   4   1  10      351.77      349.10     21.93 o 
   5   1  10       51.66       42.61     36.38 o 
  -5   2  10       23.72       21.14     17.13 o 
  -4   2  10       10.62       11.09      5.25 o 
  -3   2  10       31.37       22.46      9.79 o 
  -2   2  10      250.21      266.49     11.30 o 
  -1   2  10      609.56      574.02     23.24 o 
   0   2  10       89.97       88.22     10.59 o 
   1   2  10      604.04      569.35     16.80 o 
   2   2  10      242.86      256.54     10.00 o 
   3   2  10       33.95       30.72     12.33 o 
   4   2  10        9.81        8.79      5.91 o 
   5   2  10       23.27       24.07     16.37 o 
  -5   3  10      143.55      157.26     21.90 o 
  -4   3  10       11.87       12.67      8.99 o 
  -3   3  10      437.40      456.88     19.91 o 
  -2   3  10       46.92       50.30      4.89 o 
  -1   3  10      560.60      538.94     28.80 o 
   0   3  10        0.28        3.03      5.61 o 
   1   3  10      548.01      528.03     18.50 o 
   2   3  10       46.80       45.83      4.17 o 
   3   3  10      433.90      427.11     20.73 o 
   4   3  10       11.66        6.99      6.99 o 
   5   3  10      147.39      158.61     23.42 o 
  -5   4  10       64.93       62.71     47.10 o 
  -4   4  10       12.51       12.39      7.28 o 
  -3   4  10       97.26       95.62     10.74 o 
  -2   4  10      450.65      451.29     24.26 o 
  -1   4  10      597.70      575.64     28.40 o 
   0   4  10      357.26      342.10     21.05 o 
   1   4  10      607.86      612.37     23.50 o 
   2   4  10      438.36      421.49     19.14 o 
   3   4  10       95.28       86.87     14.27 o 
   4   4  10       12.20       12.53     10.58 o 
   5   4  10       62.35       65.98     18.11 o 
  -5   5  10        6.55        6.46      8.06 o 
  -4   5  10      173.11      175.24     13.59 o 
  -3   5  10      215.59      218.89     17.71 o 
  -2   5  10      400.35      373.21     25.63 o 
  -1   5  10       84.55       83.51      9.76 o 
   0   5  10       13.38        9.59      5.38 o 
   1   5  10       85.27       84.91      7.92 o 
   2   5  10      394.84      388.87     18.81 o 
   3   5  10      217.20      218.92     24.09 o 
   4   5  10      166.58      156.26     29.12 o 
   5   5  10        5.93        5.80      9.08 o 
  -5   6  10      123.14      122.00     15.74 o 
  -4   6  10      105.20      106.46     12.49 o 
  -3   6  10      162.63      157.83     15.82 o 
  -2   6  10       99.32      104.68     22.21 o 
  -1   6  10      236.58      216.49     14.13 o 
   0   6  10        3.54        4.43      4.08 o 
   1   6  10      238.86      242.46     12.54 o 
   2   6  10       98.03       97.51     12.56 o 
   3   6  10      154.68       98.55     49.63 o 
   4   6  10      108.40      104.72     21.83 o 
   5   6  10      122.88      130.68     24.69 o 
  -5   7  10      174.72      185.28     18.13 o 
  -4   7  10       60.14       59.88     14.33 o 
  -3   7  10      181.98      185.24     16.00 o 
  -2   7  10       98.14      101.51     15.82 o 
  -1   7  10       28.51       31.92      5.78 o 
   0   7  10      713.22      692.56     22.73 o 
   1   7  10       30.67       33.31      6.08 o 
   2   7  10       93.69       90.74     13.09 o 
   3   7  10      185.69      188.40     18.37 o 
   4   7  10       61.04       61.46     45.53 o 
   5   7  10      177.67      186.35     27.15 o 
  -5   8  10       61.73       53.71     13.14 o 
  -4   8  10       43.45       34.43     23.35 o 
  -3   8  10      125.88      137.24     16.11 o 
  -2   8  10      240.49      229.91     21.53 o 
  -1   8  10      189.68      182.46      7.74 o 
   0   8  10      485.08      501.51     22.43 o 
   1   8  10      187.30      204.02     13.57 o 
   2   8  10      239.64      131.24     58.58 o 
   3   8  10      129.96      134.14     16.42 o 
   4   8  10       42.53       38.70     29.77 o 
   5   8  10       59.99       47.69     69.80 o 
  -4   9  10      230.98      229.39     18.98 o 
  -3   9  10      111.75      114.37     20.57 o 
  -2   9  10      439.95      417.03     28.86 o 
  -1   9  10       13.94       14.88      4.21 o 
   0   9  10       20.03       20.35     11.50 o 
   1   9  10       12.04       13.81      8.24 o 
   2   9  10      446.70      418.96     23.92 o 
   3   9  10      108.63      113.90     12.79 o 
   4   9  10      225.35      236.43     23.08 o 
  -4  10  10       34.31       26.56     22.17 o 
  -3  10  10      122.68      136.36     17.07 o 
  -2  10  10      516.54      488.92     32.10 o 
  -1  10  10      413.53      409.07     25.71 o 
   0  10  10      200.95      213.09     15.14 o 
   1  10  10      405.89      406.08     25.69 o 
   2  10  10      517.63      513.36     24.22 o 
   3  10  10      128.18      134.73     14.64 o 
   4  10  10       34.71       26.60     25.13 o 
  -4  11  10       41.30       33.47     24.95 o 
  -3  11  10      172.94      177.74     15.51 o 
  -2  11  10       34.39       36.67     21.76 o 
  -1  11  10       48.01       41.55      9.88 o 
   0  11  10       68.97       65.90     15.08 o 
   1  11  10       50.87       56.44     11.73 o 
   2  11  10       35.21       28.38     18.65 o 
   3  11  10      176.29      188.32     16.02 o 
   4  11  10       42.95       32.47     32.92 o 
  -4  12  10       14.69        8.15      7.51 o 
  -3  12  10       50.98       63.72     20.96 o 
  -2  12  10       21.36       20.88     13.54 o 
  -1  12  10      422.29      434.20     24.02 o 
   0  12  10       28.74       29.52     16.13 o 
   1  12  10      421.62      442.14     24.66 o 
   2  12  10       23.21       17.65     10.19 o 
   3  12  10       50.95       51.29     14.52 o 
   4  12  10       13.62        7.26     10.27 o 
  -3  13  10       64.99       56.30     20.63 o 
  -2  13  10      110.68      102.65     20.03 o 
  -1  13  10       68.10       65.99     40.96 o 
   0  13  10        4.34        8.28      4.99 o 
   1  13  10       66.01       65.79     13.89 o 
   2  13  10      104.56       97.87     14.44 o 
   3  13  10       62.59       43.29     57.14 o 
  -3  14  10       49.84       37.12     30.53 o 
  -2  14  10      395.38      423.02     21.52 o 
  -1  14  10       26.87       22.89     18.05 o 
   0  14  10      148.01      154.86     17.00 o 
   1  14  10       26.69       24.17     13.92 o 
   2  14  10      398.69      395.90     27.50 o 
   3  14  10       51.15       33.66     47.49 o 
  -2  15  10       78.43       73.59     16.84 o 
  -1  15  10      105.23      111.05     20.65 o 
   0  15  10      212.80      195.39     17.00 o 
   1  15  10      107.13      107.51     20.53 o 
   2  15  10       77.86       67.23     25.08 o 
  -1  16  10      124.64      145.45     22.73 o 
   0  16  10        5.56        5.17     10.34 o 
   1  16  10      115.02      133.77     19.98 o 
   1   0  11      155.37      150.40     11.58 o 
   2   0  11        1.25        2.46      3.38 o 
   3   0  11      137.92      141.02     12.39 o 
   4   0  11      351.76      361.13     27.01 o 
   5   0  11       35.34       25.97     16.45 o 
  -5   1  11      116.15      120.16     28.23 o 
  -4   1  11      166.80      144.61     20.57 o 
  -3   1  11       96.79       97.69     10.70 o 
  -2   1  11       55.34       54.60      8.18 o 
  -1   1  11       70.31       71.98     10.84 o 
   0   1  11        9.04       10.28      5.87 o 
   1   1  11       68.44       70.89      7.53 o 
   2   1  11       61.46       66.63      7.63 o 
   3   1  11       93.22       86.10      9.54 o 
   4   1  11      169.39      162.27     18.31 o 
   5   1  11      117.64      123.70     21.66 o 
  -5   2  11       18.73       12.12     15.93 o 
  -4   2  11       29.34       23.33     19.87 o 
  -3   2  11      255.51      257.44     17.95 o 
  -2   2  11        5.26        5.73      5.35 o 
  -1   2  11       89.89       82.03     11.65 o 
   0   2  11      413.14      412.55     21.52 o 
   1   2  11       92.42       91.54      8.23 o 
   2   2  11        3.79        3.97      2.22 o 
   3   2  11      256.59      257.62     21.15 o 
   4   2  11       27.09       24.19     18.36 o 
   5   2  11       15.21        7.53     10.23 o 
  -5   3  11      125.91      130.70     19.87 o 
  -4   3  11      111.45      110.73     13.01 o 
  -3   3  11      221.30      230.55     17.49 o 
  -2   3  11       53.47       46.15      9.27 o 
  -1   3  11      110.45      116.22     11.08 o 
   0   3  11       46.56       45.94     23.05 o 
   1   3  11      115.67      111.96      8.06 o 
   2   3  11       55.08       44.27      8.95 o 
   3   3  11      221.55      217.40     17.96 o 
   4   3  11      114.88      105.15     29.48 o 
   5   3  11      129.24      134.14     18.82 o 
  -5   4  11      125.93      137.80     24.72 o 
  -4   4  11      257.77      258.78     20.26 o 
  -3   4  11      362.33      373.21     22.61 o 
  -2   4  11      186.89      168.66      6.18 o 
  -1   4  11      178.88      187.33     13.69 o 
   0   4  11        9.98        8.05      5.29 o 
   1   4  11      173.24      160.71      9.32 o 
   2   4  11      189.35      184.86     10.65 o 
   3   4  11      354.94      226.02    113.84 o 
   4   4  11      262.05      263.67     29.58 o 
   5   4  11      129.82      138.23     25.76 o 
  -5   5  11       71.52       68.68     48.83 o 
  -4   5  11       17.71       16.33     11.41 o 
  -3   5  11      109.57      106.06     12.45 o 
  -2   5  11      791.65      796.81     64.69 o 
  -1   5  11      282.65      270.95     18.67 o 
   0   5  11     1649.76     1554.21     74.97 o 
   1   5  11      277.97      256.10     12.34 o 
   2   5  11      792.18      838.74     27.21 o 
   3   5  11      111.09      101.99     16.62 o 
   4   5  11       17.58       16.36     12.57 o 
   5   5  11       71.14       73.70     50.46 o 
  -5   6  11        3.64        4.49      4.37 o 
  -4   6  11      237.74      241.50     19.08 o 
  -3   6  11      150.31      151.90     14.90 o 
  -2   6  11      108.12      103.08     20.01 o 
  -1   6  11      266.97      265.91     15.99 o 
   0   6  11      681.63      714.10     23.93 o 
   1   6  11      272.18      283.19     12.70 o 
   2   6  11      112.81      110.67     14.93 o 
   3   6  11      154.22       93.79     47.97 o 
   4   6  11      240.83      223.54     25.44 o 
   5   6  11        2.78        5.84     12.13 o 
  -5   7  11        2.12        2.87      4.84 o 
  -4   7  11      286.69      317.99     20.20 o 
  -3   7  11      140.26       81.60     36.10 o 
  -2   7  11      191.86      183.06     20.30 o 
  -1   7  11      306.15      308.94     18.64 o 
   0   7  11       42.25       36.76     17.08 o 
   1   7  11      303.92      299.19     16.62 o 
   2   7  11      186.00      169.46     15.21 o 
   3   7  11      138.44      125.34     19.35 o 
   4   7  11      288.72      297.36     24.07 o 
   5   7  11        2.29        3.29      9.73 o 
  -4   8  11       67.75       54.05     37.28 o 
  -3   8  11      135.37      149.88     14.94 o 
  -2   8  11       31.70       35.57     21.85 o 
  -1   8  11       92.10       85.16      8.87 o 
   0   8  11      249.60      247.46     14.98 o 
   1   8  11       89.74       87.72     12.58 o 
   2   8  11       34.06       39.58     20.80 o 
   3   8  11      137.68      152.59     16.08 o 
   4   8  11       71.71        8.75     33.61 o 
  -4   9  11       12.42       13.29     11.63 o 
  -3   9  11      136.65      129.10     17.68 o 
  -2   9  11      253.84      243.55     21.84 o 
  -1   9  11      240.99      235.47     15.54 o 
   0   9  11      900.33      899.06     42.90 o 
   1   9  11      240.65      233.10     16.82 o 
   2   9  11      257.69      251.99     18.26 o 
   3   9  11      132.20      135.82     15.81 o 
   4   9  11       11.59       14.31      9.77 o 
  -4  10  11      155.51      152.57     16.84 o 
  -3  10  11      276.37      299.31     20.55 o 
  -2  10  11      194.74      215.98     20.68 o 
  -1  10  11      103.70       89.59     14.44 o 
   0  10  11      132.02      134.86     13.76 o 
   1  10  11      106.82       62.41     30.51 o 
   2  10  11      194.82      197.92     14.62 o 
   3  10  11      287.27      295.90     19.68 o 
   4  10  11      154.63      155.22     22.48 o 
  -4  11  11       67.86       67.86     15.68 o 
  -3  11  11       53.64       44.97     25.49 o 
  -2  11  11       27.29       28.09     23.87 o 
  -1  11  11       77.88       82.13     47.41 o 
   0  11  11       94.36       99.51     17.64 o 
   1  11  11       69.02       78.80     12.96 o 
   2  11  11       24.81       22.41     12.79 o 
   3  11  11       51.97       45.52     28.25 o 
   4  11  11       72.59       62.21     21.14 o 
  -3  12  11       51.44       38.69     24.99 o 
  -2  12  11      160.21      170.32     16.79 o 
  -1  12  11      140.58      145.87     21.53 o 
   0  12  11       59.39       70.88     18.83 o 
   1  12  11      142.70      135.99     14.86 o 
   2  12  11      152.68      151.28     16.34 o 
   3  12  11       55.11       54.53     20.60 o 
  -3  13  11      106.59       97.67     14.00 o 
  -2  13  11      171.70      185.41     19.41 o 
  -1  13  11       75.95       68.98     46.82 o 
   0  13  11      561.74      566.14     31.35 o 
   1  13  11       78.19       82.49     21.25 o 
   2  13  11      177.45      176.22     17.93 o 
   3  13  11      109.28      112.96     22.65 o 
  -2  14  11      152.48      156.60     17.52 o 
  -1  14  11      221.09      226.84     23.47 o 
   0  14  11        0.02        1.61      4.68 o 
   1  14  11      220.25      228.76     21.21 o 
   2  14  11      149.21      154.40     19.91 o 
  -2  15  11       35.79       35.81     14.17 o 
  -1  15  11       80.49       89.06     26.71 o 
   0  15  11       11.66       13.38     13.98 o 
   1  15  11       79.58       92.98     17.29 o 
   2  15  11       36.61       28.10     33.77 o 
  -1  16  11      120.15      124.91     21.65 o 
   0  16  11       26.96       27.92     26.87 o 
   1  16  11      121.31      133.37     18.91 o 
   0   0  12     8255.82     8903.44    164.74 o 
   1   0  12        9.04       10.84      5.56 o 
   2   0  12        2.23        2.92      2.86 o 
   3   0  12      586.59      579.40     38.68 o 
   4   0  12      172.71      177.22     19.06 o 
   5   0  12      347.33      329.15     38.09 o 
  -5   1  12        7.64        4.26      8.54 o 
  -4   1  12      247.39      242.07     21.37 o 
  -3   1  12      221.89      246.86     16.59 o 
  -2   1  12      158.79      170.65     11.47 o 
  -1   1  12      660.51      671.34     24.58 o 
   0   1  12       74.50       78.35     12.62 o 
   1   1  12      665.61      680.43     23.28 o 
   2   1  12      155.70      141.29      8.40 o 
   3   1  12      224.96      259.47     25.53 o 
   4   1  12      251.07      252.50     22.06 o 
   5   1  12        8.08        9.58      9.63 o 
  -5   2  12       99.05      107.73     30.31 o 
  -4   2  12       52.96       45.37     37.91 o 
  -3   2  12      562.05      573.32     29.46 o 
  -2   2  12      113.62      114.81      9.65 o 
  -1   2  12       55.83       54.40     11.42 o 
   0   2  12       43.80       43.44     19.30 o 
   1   2  12       54.17       68.01     24.16 o 
   2   2  12      116.43      108.99      9.66 o 
   3   2  12      562.09      533.52     29.70 o 
   4   2  12       55.48       50.66     34.96 o 
   5   2  12       97.82       97.27     28.62 o 
  -5   3  12       38.50       32.79     28.22 o 
  -4   3  12        2.36        2.97      9.78 o 
  -3   3  12        3.56        4.39      4.56 o 
  -2   3  12      524.02      536.37     34.32 o 
  -1   3  12      980.25     1002.16     41.06 o 
   0   3  12       46.61       54.39     25.80 o 
   1   3  12     1005.49      977.13     24.87 o 
   2   3  12      514.55      513.56     21.16 o 
   3   3  12        2.70        3.12      7.36 o 
   4   3  12        3.17        6.49     11.41 o 
   5   3  12       38.21       39.46     34.75 o 
  -5   4  12      116.47      128.13     23.70 o 
  -4   4  12       89.49       94.04     26.56 o 
  -3   4  12      184.08      188.00     15.20 o 
  -2   4  12      118.97      117.90      7.10 o 
  -1   4  12       25.94       26.64     17.99 o 
   0   4  12     1201.57     1176.77     63.73 o 
   1   4  12       28.11       25.48     11.08 o 
   2   4  12      121.43       88.33     27.61 o 
   3   4  12      181.67      194.48     22.14 o 
   4   4  12       92.49       91.52     55.55 o 
   5   4  12      115.35      119.43     23.97 o 
  -5   5  12       34.00       28.58     48.55 o 
  -4   5  12      179.81      185.96     16.92 o 
  -3   5  12       63.19       66.13     11.81 o 
  -2   5  12       23.03       28.70     16.17 o 
  -1   5  12      775.68      715.33     27.17 o 
   0   5  12       25.08       30.98     14.13 o 
   1   5  12      797.91      755.10     22.53 o 
   2   5  12       24.06       28.59     18.88 o 
   3   5  12       64.07       71.02     40.78 o 
   4   5  12      181.64      185.70     29.71 o 
   5   5  12       33.93       27.84     35.96 o 
  -5   6  12       15.63       14.19     18.43 o 
  -4   6  12       17.16       16.26     10.82 o 
  -3   6  12      250.41      241.52     18.26 o 
  -2   6  12      376.38      352.55     27.71 o 
  -1   6  12       12.16       21.95     11.45 o 
   0   6  12       10.92       14.98      8.69 o 
   1   6  12       13.60       23.52     10.85 o 
   2   6  12      392.66      376.96     24.30 o 
   3   6  12      245.45      218.28     22.49 o 
   4   6  12       15.02        8.32     10.38 o 
   5   6  12       13.80       18.52     20.75 o 
  -4   7  12        9.36        8.37      7.50 o 
  -3   7  12       43.67       42.98     26.19 o 
  -2   7  12      491.02      486.62     32.27 o 
  -1   7  12       53.19       59.47     16.13 o 
   0   7  12        2.02        2.93      3.81 o 
   1   7  12       54.16       59.66     14.18 o 
   2   7  12      470.08      464.82     28.88 o 
   3   7  12       43.10       43.93     30.72 o 
   4   7  12        8.07        9.59      7.99 o 
  -4   8  12      106.66      111.07     14.10 o 
  -3   8  12      200.56      188.80     15.78 o 
  -2   8  12       81.74       90.63     22.20 o 
  -1   8  12      124.18      123.39     10.34 o 
   0   8  12      158.94      159.26     13.26 o 
   1   8  12      128.20      129.19     13.42 o 
   2   8  12       85.01       86.37     15.73 o 
   3   8  12      210.43      196.59     18.37 o 
   4   8  12      113.13      124.63     21.52 o 
  -4   9  12      133.15      136.75     16.53 o 
  -3   9  12      403.07      419.82     22.91 o 
  -2   9  12       45.37       47.76     28.46 o 
  -1   9  12     1451.24     1258.73    138.69 o 
   0   9  12       51.72       55.89      8.95 o 
   1   9  12     1470.79     1486.02     54.58 o 
   2   9  12       46.08       49.71     14.52 o 
   3   9  12      391.78      402.46     23.25 o 
   4   9  12      130.10      145.19     19.62 o 
  -4  10  12       49.18       35.28     32.02 o 
  -3  10  12      526.15      549.46     29.88 o 
  -2  10  12       19.23       24.47     19.63 o 
  -1  10  12       21.69       20.27     14.19 o 
   0  10  12       56.96       49.78     20.08 o 
   1  10  12       20.26       16.70     11.29 o 
   2  10  12       17.84       21.80     11.70 o 
   3  10  12      521.15      547.33     29.27 o 
   4  10  12       49.56       38.30     36.13 o 
  -3  11  12       24.02       18.13     17.88 o 
  -2  11  12       65.08       65.77     21.73 o 
  -1  11  12      150.08      151.46     30.27 o 
   0  11  12      140.41      155.77     16.73 o 
   1  11  12      148.52      132.35     16.27 o 
   2  11  12       62.79       61.52     15.77 o 
   3  11  12       26.73       25.84     20.41 o 
  -3  12  12        1.67        1.40      4.93 o 
  -2  12  12      166.86      184.27     23.07 o 
  -1  12  12      269.79      276.14     33.46 o 
   0  12  12       22.80       25.01     19.68 o 
   1  12  12      273.84      263.48     22.84 o 
   2  12  12      171.36      181.44     17.24 o 
   3  12  12        1.81        2.89      4.89 o 
  -3  13  12       92.24       97.84     14.53 o 
  -2  13  12      136.10      158.33     18.54 o 
  -1  13  12      435.63      483.49     35.01 o 
   0  13  12      131.26      141.58     14.60 o 
   1  13  12      434.00      454.95     27.09 o 
   2  13  12      142.45      143.29     16.33 o 
   3  13  12       89.73       97.25     22.19 o 
  -2  14  12        8.87        6.62      8.02 o 
  -1  14  12       64.03       68.65     28.99 o 
   0  14  12       36.09       33.66     25.11 o 
   1  14  12       61.37       52.86     41.07 o 
   2  14  12        8.21        4.55      7.65 o 
  -1  15  12       13.32       14.23     15.35 o 
   0  15  12       35.41       38.51     34.83 o 
   1  15  12       14.14       12.08     10.91 o 
   1   0  13     2580.08     2721.68     56.78 o 
   2   0  13       57.34       55.28     11.98 o 
   3   0  13      465.35      507.63     34.53 o 
   4   0  13        5.42        5.38      6.38 o 
   5   0  13       77.62       61.37     61.86 o 
  -5   1  13      175.62       68.51    101.99 o 
  -4   1  13       45.33       38.86     36.52 o 
  -3   1  13       99.67       93.12     11.79 o 
  -2   1  13        4.46        5.74      4.49 o 
  -1   1  13      894.14      840.81     30.26 o 
   0   1  13        0.84        0.44      6.91 o 
   1   1  13      887.19      881.09     27.49 o 
   2   1  13        3.32        5.17      5.19 o 
   3   1  13       96.92       25.54     40.93 o 
   4   1  13       45.38       12.61     17.24 o 
   5   1  13      176.30      193.13     27.70 o 
  -5   2  13       32.75       25.20     23.26 o 
  -4   2  13       34.79       29.75     24.31 o 
  -3   2  13       20.34       21.42      6.68 o 
  -2   2  13      214.01      211.51     15.65 o 
  -1   2  13      251.55      223.40     17.12 o 
   0   2  13      297.15      319.50     18.45 o 
   1   2  13      251.12      251.78     16.38 o 
   2   2  13      215.80      217.27     15.46 o 
   3   2  13       19.58       20.49     10.74 o 
   4   2  13       33.55       20.09     18.48 o 
   5   2  13       32.65       32.25     33.59 o 
  -5   3  13      342.66      376.88     44.94 o 
  -4   3  13      175.34      174.30     20.76 o 
  -3   3  13      292.36      257.63     17.86 o 
  -2   3  13       59.28       65.76     10.35 o 
  -1   3  13      158.09      151.66     14.10 o 
   0   3  13        6.08        4.20      5.39 o 
   1   3  13      159.09      151.31     12.01 o 
   2   3  13       53.10       58.55     12.54 o 
   3   3  13      291.47      257.69     18.98 o 
   4   3  13      172.55      149.49     23.16 o 
   5   3  13      343.64      377.56     42.52 o 
  -5   4  13      246.32      257.05     35.74 o 
  -4   4  13       22.90       23.90     20.26 o 
  -3   4  13      126.92      144.87     13.92 o 
  -2   4  13      271.13      244.27     23.18 o 
  -1   4  13     3752.21     3814.47     76.21 o 
   0   4  13      554.16      565.46     26.07 o 
   1   4  13     3751.71     3778.39     57.26 o 
   2   4  13      267.55      255.31     18.89 o 
   3   4  13      127.12      154.88     17.78 o 
   4   4  13       23.97       10.51     17.16 o 
   5   4  13      245.20      244.39     34.37 o 
  -4   5  13       79.39       83.95     17.90 o 
  -3   5  13      465.37      461.68     25.21 o 
  -2   5  13       25.78       37.88     22.87 o 
  -1   5  13      342.98      331.75     25.59 o 
   0   5  13       10.40       11.91      6.60 o 
   1   5  13      337.08      336.04     22.66 o 
   2   5  13       26.63       38.02     21.08 o 
   3   5  13      467.01      227.29    166.45 o 
   4   5  13       79.56       86.70     54.13 o 
  -4   6  13       52.18       45.66     43.17 o 
  -3   6  13       61.47       67.74     14.19 o 
  -2   6  13      517.31      483.01     31.41 o 
  -1   6  13       11.34       11.17      7.73 o 
   0   6  13       43.92       30.51     17.99 o 
   1   6  13        8.42        8.66      5.41 o 
   2   6  13      508.74      351.00    102.48 o 
   3   6  13       62.88       52.99     35.59 o 
   4   6  13       52.50       54.80     36.30 o 
  -4   7  13        7.30        4.37      7.37 o 
  -3   7  13      140.14      129.61     13.72 o 
  -2   7  13      756.16      784.58     44.62 o 
  -1   7  13       98.35       85.81     12.34 o 
   0   7  13       31.36       31.44     16.38 o 
   1   7  13       97.38       54.98     25.61 o 
   2   7  13      756.44      778.00     37.75 o 
   3   7  13      140.68       66.74     48.52 o 
   4   7  13        5.11        3.95      9.00 o 
  -4   8  13      127.86      125.27     14.36 o 
  -3   8  13       21.51       32.65     16.93 o 
  -2   8  13       17.02       17.79     13.09 o 
  -1   8  13      572.55      567.29     48.93 o 
   0   8  13      296.95      307.32     19.02 o 
   1   8  13      577.42      598.21     29.01 o 
   2   8  13       20.83       13.07      7.34 o 
   3   8  13       22.91       25.45     19.72 o 
   4   8  13      128.75      147.04     19.35 o 
  -4   9  13       71.80       54.10     15.93 o 
  -3   9  13      235.84      238.67     19.91 o 
  -2   9  13       33.94       30.09     24.90 o 
  -1   9  13      117.49      107.87     27.22 o 
   0   9  13        4.32        4.61      6.16 o 
   1   9  13      116.99      112.92     13.85 o 
   2   9  13       33.23       25.45     15.74 o 
   3   9  13      232.31      241.77     22.45 o 
   4   9  13       71.73       48.84     43.19 o 
  -3  10  13       84.88       76.20     18.64 o 
  -2  10  13       31.53       30.30     18.49 o 
  -1  10  13       60.26       66.85     35.70 o 
   0  10  13      107.66       73.88     13.47 o 
   1  10  13       58.72       68.46     14.50 o 
   2  10  13       31.17       33.23     20.96 o 
   3  10  13       82.66       68.16     14.70 o 
  -3  11  13      122.59      112.15     17.32 o 
  -2  11  13      100.65       97.99     24.21 o 
  -1  11  13      211.17      199.48     26.59 o 
   0  11  13       11.94       10.91     11.24 o 
   1  11  13      213.52      193.65     19.96 o 
   2  11  13      101.27      110.87     12.12 o 
   3  11  13      123.95      113.39     16.10 o 
  -3  12  13      193.65      199.88     16.92 o 
  -2  12  13       23.69       19.53     19.87 o 
  -1  12  13       52.06       32.64     35.72 o 
   0  12  13       29.10       37.78     15.84 o 
   1  12  13       54.85       49.14     34.47 o 
   2  12  13       24.75       24.76     19.90 o 
   3  12  13      193.84      192.26     29.03 o 
  -2  13  13       86.87       80.75     22.60 o 
  -1  13  13       58.53       50.69     43.74 o 
   0  13  13       41.37       37.41     22.65 o 
   1  13  13       57.50       41.69     31.98 o 
   2  13  13       86.14       77.44     13.29 o 
  -1  14  13       95.62       94.82     20.88 o 
   0  14  13      107.15      123.45     22.33 o 
   1  14  13       92.78      102.49     16.29 o 
   0  15  13       15.21       16.02     15.35 o 
   0   0  14     6557.96     6428.61    136.48 o 
   1   0  14       41.04       40.04     17.30 o 
   2   0  14       13.66       17.16      8.01 o 
   3   0  14      420.89      381.92     33.04 o 
   4   0  14      160.78      159.77     20.03 o 
  -4   1  14      280.48      127.47     94.04 o 
  -3   1  14       27.12       13.28     10.43 o 
  -2   1  14      164.94      173.52     13.84 o 
  -1   1  14      438.88      438.27     24.18 o 
   0   1  14      382.53      348.61     22.95 o 
   1   1  14      439.79      434.23     24.34 o 
   2   1  14      164.75      173.60     13.59 o 
   3   1  14       23.56       19.67     20.46 o 
   4   1  14      275.07      266.20     25.89 o 
  -4   2  14      120.58      122.37     18.04 o 
  -3   2  14      337.52      277.73     16.97 o 
  -2   2  14       80.86       76.31     11.99 o 
  -1   2  14      369.19      366.46     27.99 o 
   0   2  14      288.91      300.42     18.22 o 
   1   2  14      365.66      348.33     22.04 o 
   2   2  14       76.10       80.76     14.98 o 
   3   2  14      337.45      271.37     20.22 o 
   4   2  14      121.25      114.23     19.54 o 
  -4   3  14       21.17       20.22     19.03 o 
  -3   3  14       66.50       52.33     10.90 o 
  -2   3  14      521.87      457.10     46.35 o 
  -1   3  14      391.55      392.65     35.63 o 
   0   3  14       30.00       31.81     15.61 o 
   1   3  14      375.31      365.08     21.48 o 
   2   3  14      537.12      504.02     26.33 o 
   3   3  14       68.74       51.41     29.13 o 
   4   3  14       19.41       20.63     24.47 o 
  -4   4  14      123.05      139.07     19.57 o 
  -3   4  14      338.10      360.04     28.29 o 
  -2   4  14       91.92       78.76     21.70 o 
  -1   4  14        3.54        4.60      6.16 o 
   0   4  14     1033.05      970.73     56.47 o 
   1   4  14        2.82        2.43      4.36 o 
   2   4  14       93.80       88.37     17.34 o 
   3   4  14      344.80      361.11     26.44 o 
   4   4  14      118.13      135.98     24.10 o 
  -4   5  14       55.67       54.69     25.73 o 
  -3   5  14      134.84      140.98     22.29 o 
  -2   5  14      141.53      130.21     23.37 o 
  -1   5  14     1267.80     1221.21     57.34 o 
   0   5  14        2.13        2.16      3.60 o 
   1   5  14     1230.45     1200.34     49.10 o 
   2   5  14      140.85      119.25     15.67 o 
   3   5  14      135.69      111.24     21.34 o 
   4   5  14       54.90       54.74     48.63 o 
  -4   6  14       56.82       59.00     21.43 o 
  -3   6  14      179.71      183.91     22.92 o 
  -2   6  14      271.81      243.27     23.42 o 
  -1   6  14       55.09       45.53     10.78 o 
   0   6  14       21.71       20.73     10.92 o 
   1   6  14       54.43       43.52     24.90 o 
   2   6  14      259.41      229.39     17.41 o 
   3   6  14      185.59      179.12     21.62 o 
   4   6  14       54.51       59.09     45.69 o 
  -4   7  14        4.09        4.90      5.69 o 
  -3   7  14       77.58       74.13     15.10 o 
  -2   7  14      790.85      775.16     40.13 o 
  -1   7  14       20.79       20.28     13.92 o 
   0   7  14      381.20      397.49     21.96 o 
   1   7  14       19.75       16.48     11.97 o 
   2   7  14      812.23      765.70     30.94 o 
   3   7  14       77.57       69.88     19.31 o 
   4   7  14        4.46        5.04      8.26 o 
  -4   8  14      109.24      126.94     23.31 o 
  -3   8  14       75.21       66.48     16.97 o 
  -2   8  14      348.68      347.26     29.49 o 
  -1   8  14      209.93      201.51     17.76 o 
   0   8  14       58.01       63.82     12.14 o 
   1   8  14      208.51      193.05     16.00 o 
   2   8  14      341.92      337.87     22.90 o 
   3   8  14       67.88       74.61     15.92 o 
   4   8  14      104.05      120.08     18.08 o 
  -3   9  14      509.17      498.94     29.43 o 
  -2   9  14       41.29       39.56     24.55 o 
  -1   9  14      768.55      716.77     46.89 o 
   0   9  14       24.45       21.78     18.63 o 
   1   9  14      751.29      733.42     29.45 o 
   2   9  14       41.33       35.54     25.63 o 
   3   9  14      516.12      484.95     32.37 o 
  -3  10  14      592.09      584.43     34.64 o 
  -2  10  14       14.33       15.34     16.47 o 
  -1  10  14        5.44        7.39      9.46 o 
   0  10  14       74.46       61.89     22.65 o 
   1  10  14        4.54        4.32      5.55 o 
   2  10  14       13.66       15.23     13.45 o 
   3  10  14      595.53      571.11     31.73 o 
  -3  11  14       45.95       48.27     28.33 o 
  -2  11  14       53.32       60.45     16.02 o 
  -1  11  14       19.43       22.51     24.98 o 
   0  11  14      947.50      940.65     41.15 o 
   1  11  14       20.16       28.26     17.51 o 
   2  11  14       51.58       51.17     35.72 o 
   3  11  14       44.62       37.71     25.51 o 
  -2  12  14      160.90      178.76     21.22 o 
  -1  12  14       88.07       73.00     24.75 o 
   0  12  14        9.94        8.84      9.67 o 
   1  12  14       89.72       88.19     23.09 o 
   2  12  14      159.03      163.38     17.14 o 
  -2  13  14      165.25      168.57     19.80 o 
  -1  13  14      340.63      360.94     37.14 o 
   0  13  14        7.73        7.52     12.77 o 
   1  13  14      337.82      331.74     23.35 o 
   2  13  14      160.64      172.00     20.03 o 
  -1  14  14      121.40      116.68     31.35 o 
   0  14  14        6.94        4.81      9.49 o 
   1  14  14      124.35      109.12     16.94 o 
   1   0  15      270.58      292.81     18.92 o 
   2   0  15      150.31      141.14     12.12 o 
   3   0  15      197.59      191.68     22.90 o 
   4   0  15       25.00       21.20     30.39 o 
  -4   1  15       30.82       32.37     18.60 o 
  -3   1  15      107.09      111.56     20.84 o 
  -2   1  15      215.26      203.07     15.42 o 
  -1   1  15       47.82       37.99     16.04 o 
   0   1  15       30.86       29.78     16.79 o 
   1   1  15       48.21       43.95     16.87 o 
   2   1  15      209.26      182.97     14.24 o 
   3   1  15      110.46      112.49     20.78 o 
   4   1  15       28.09       26.36     25.89 o 
  -4   2  15       65.38        9.94     22.77 o 
  -3   2  15       81.27       92.11     29.46 o 
  -2   2  15      292.13      274.98     26.34 o 
  -1   2  15      332.12      297.21     23.18 o 
   0   2  15     1432.28     1473.58     64.71 o 
   1   2  15      324.70      290.14     18.57 o 
   2   2  15      291.85      287.45     17.28 o 
   3   2  15       84.32       77.69     21.58 o 
   4   2  15       67.38       11.02     23.70 o 
  -4   3  15      221.13      267.58     27.38 o 
  -3   3  15       19.02       16.40     12.08 o 
  -2   3  15      172.33      159.88     21.32 o 
  -1   3  15        5.62        6.35      5.95 o 
   0   3  15      172.37      169.36     18.45 o 
   1   3  15        6.03        4.87      4.28 o 
   2   3  15      181.96      187.57     15.01 o 
   3   3  15       20.06       21.72     15.31 o 
   4   3  15      224.56       86.55    116.02 o 
  -4   4  15       79.38       28.54     28.35 o 
  -3   4  15      104.92      110.77     22.71 o 
  -2   4  15      136.68      118.78     20.14 o 
  -1   4  15       64.03       50.57     11.68 o 
   0   4  15      147.66      118.95     12.90 o 
   1   4  15       72.92       72.73     29.18 o 
   2   4  15      139.19      122.36     14.70 o 
   3   4  15      106.40       98.02     13.53 o 
   4   4  15       77.96       76.03     64.05 o 
  -4   5  15       60.02       44.73     47.83 o 
  -3   5  15      200.81      213.97     22.48 o 
  -2   5  15      549.05      381.00    150.93 o 
  -1   5  15      182.06      165.44     17.66 o 
   0   5  15      499.03      502.23     27.24 o 
   1   5  15      189.35      176.10     15.96 o 
   2   5  15      552.50      561.44     27.55 o 
   3   5  15      193.46      114.67     50.55 o 
   4   5  15       58.44       56.06     51.60 o 
  -4   6  15      238.46      248.19     27.38 o 
  -3   6  15       19.16       25.47     28.90 o 
  -2   6  15       27.11       33.75     21.47 o 
  -1   6  15      115.49      120.25     25.81 o 
   0   6  15      976.96     1012.74     41.00 o 
   1   6  15      114.82      108.00     15.29 o 
   2   6  15       27.05       35.46     16.13 o 
   3   6  15       17.52       20.67     15.86 o 
   4   6  15      235.86      243.09     30.77 o 
  -3   7  15       99.66       56.99     38.90 o 
  -2   7  15      317.88      282.49     26.89 o 
  -1   7  15      118.70       99.19     13.07 o 
   0   7  15       33.88       22.48     14.16 o 
   1   7  15      119.86      102.64     15.58 o 
   2   7  15      330.29      305.15     21.81 o 
   3   7  15       98.84       31.43     27.02 o 
  -3   8  15      153.76      148.21     17.94 o 
  -2   8  15       14.34       18.25     12.23 o 
  -1   8  15       62.80       70.34     41.52 o 
   0   8  15        2.64        6.07      5.30 o 
   1   8  15       58.58       65.38     14.86 o 
   2   8  15       11.84        9.58      5.96 o 
   3   8  15      153.76      148.85     19.18 o 
  -3   9  15      161.53      176.61     17.79 o 
  -2   9  15      336.79      330.69     28.12 o 
  -1   9  15      389.73      371.09     37.58 o 
   0   9  15      604.29      540.19     38.32 o 
   1   9  15      391.29      143.54    118.88 o 
   2   9  15      329.41      316.40     21.41 o 
   3   9  15      166.57      171.41     19.40 o 
  -3  10  15      228.13      230.37     20.78 o 
  -2  10  15       61.00       52.11     40.73 o 
  -1  10  15      255.99      262.37     32.66 o 
   0  10  15       73.87       72.31     24.58 o 
   1  10  15      257.02      239.72     21.67 o 
   2  10  15       62.86       72.78     13.32 o 
   3  10  15      219.86      211.10     18.96 o 
  -2  11  15       30.89       24.75     23.09 o 
  -1  11  15       66.71       50.83     63.77 o 
   0  11  15       13.42        9.49     12.39 o 
   1  11  15       71.90       71.76     19.24 o 
   2  11  15       34.28       21.97     28.41 o 
  -2  12  15       96.59       99.91     17.11 o 
  -1  12  15      175.59      184.63     28.06 o 
   0  12  15      160.10      176.15     27.92 o 
   1  12  15      171.62      161.23     18.91 o 
   2  12  15      102.33       96.32     14.97 o 
  -1  13  15       31.89       22.08     26.92 o 
   0  13  15      245.12      216.98     29.81 o 
   1  13  15       29.98       16.11     16.08 o 
   0   0  16      375.67      386.80     41.78 o 
   1   0  16       43.94       39.88     19.26 o 
   2   0  16      423.03      414.58     29.37 o 
   3   0  16        3.94       13.52     11.73 o 
   4   0  16      100.05       90.34     19.96 o 
  -4   1  16       66.76       48.27     31.78 o 
  -3   1  16      169.17      157.23     20.30 o 
  -2   1  16      119.78      125.03     18.33 o 
  -1   1  16        8.75       11.54      6.83 o 
   0   1  16      361.72      364.48     23.97 o 
   1   1  16        6.78       10.56      5.78 o 
   2   1  16      114.11      109.23     12.23 o 
   3   1  16      166.32      165.19     20.31 o 
   4   1  16       67.76       63.48     29.74 o 
  -4   2  16       42.65       22.99     43.16 o 
  -3   2  16       26.86       28.34     24.49 o 
  -2   2  16       65.56       64.93     51.28 o 
  -1   2  16      753.10      719.07     38.80 o 
   0   2  16       21.65       19.90     12.19 o 
   1   2  16      760.01      764.54     31.61 o 
   2   2  16       68.28       68.94     11.93 o 
   3   2  16       24.57       26.50     14.24 o 
   4   2  16       42.02       24.15     32.17 o 
  -4   3  16       60.28       43.84     40.60 o 
  -3   3  16      196.26      208.40     22.92 o 
  -2   3  16        7.83        5.44      9.42 o 
  -1   3  16      301.27      294.03     23.71 o 
   0   3  16      566.86      537.85     33.17 o 
   1   3  16      304.44      311.19     20.09 o 
   2   3  16        6.59        3.30      5.29 o 
   3   3  16      204.58      196.05     21.34 o 
   4   3  16       59.51       37.23     48.02 o 
  -4   4  16       72.80       59.26     41.87 o 
  -3   4  16       89.73       92.69     20.16 o 
  -2   4  16      321.55      320.78     28.22 o 
  -1   4  16       28.08       24.92     22.97 o 
   0   4  16       91.06       38.69     29.68 o 
   1   4  16       25.10       24.83     16.08 o 
   2   4  16      315.45      317.34     23.25 o 
   3   4  16       86.81       88.01     25.00 o 
   4   4  16       74.80       57.69     26.00 o 
  -3   5  16       74.77       72.56     22.70 o 
  -2   5  16      261.48      276.68     27.44 o 
  -1   5  16      262.35      269.42     31.90 o 
   0   5  16       40.06       40.25     20.57 o 
   1   5  16      270.94      266.66     18.67 o 
   2   5  16      260.36      263.04     21.38 o 
   3   5  16       73.97       70.79     21.71 o 
  -3   6  16       64.08       67.42     23.37 o 
  -2   6  16      129.89      134.07     19.23 o 
  -1   6  16      299.14      282.23     30.54 o 
   0   6  16      142.15      156.07     15.63 o 
   1   6  16      311.95      217.06     70.03 o 
   2   6  16      124.02      125.93     14.44 o 
   3   6  16       62.32       70.78     12.08 o 
  -3   7  16      116.17       29.39     52.55 o 
  -2   7  16       95.91       99.99     21.71 o 
  -1   7  16        7.59        3.05      5.48 o 
   0   7  16      292.42      291.60     20.36 o 
   1   7  16        7.75        5.68      5.39 o 
   2   7  16       94.57      104.27     19.71 o 
   3   7  16      118.02      137.49     15.55 o 
  -3   8  16       24.47       26.86     27.04 o 
  -2   8  16       23.65       27.49     26.03 o 
  -1   8  16       13.73        5.72     11.26 o 
   0   8  16      197.26      193.32     16.07 o 
   1   8  16       15.61        6.39      7.11 o 
   2   8  16       25.82       30.78     26.38 o 
   3   8  16       24.45       12.78     10.61 o 
  -2   9  16      154.11      152.03     21.49 o 
  -1   9  16        6.86        7.99      9.89 o 
   0   9  16       20.38       16.91     18.72 o 
   1   9  16        5.74        8.28     10.26 o 
   2   9  16      153.67      148.16     19.11 o 
  -2  10  16      189.85      201.23     23.34 o 
  -1  10  16       52.67       58.95     57.26 o 
   0  10  16      198.16      246.87     34.14 o 
   1  10  16       55.95       55.27     21.36 o 
   2  10  16      191.50      200.41     20.50 o 
  -2  11  16       56.39       37.53     48.49 o 
  -1  11  16       12.31       10.80     19.10 o 
   0  11  16       21.84       22.84     40.84 o 
   1  11  16       11.31        7.65      7.02 o 
   2  11  16       58.08       35.77     40.06 o 
  -1  12  16       28.06       33.48     26.79 o 
   0  12  16        0.14        2.26     10.84 o 
   1  12  16       28.32       24.52     27.77 o 
   1   0  17       89.12       85.95     18.21 o 
   2   0  17      236.16      299.60     27.66 o 
   3   0  17       12.19        8.01     10.79 o 
  -3   1  17       60.52       51.17     46.96 o 
  -2   1  17      413.75      451.57     35.37 o 
  -1   1  17       88.94       95.64     17.30 o 
   0   1  17      287.90      299.07     21.37 o 
   1   1  17       91.30       95.18     13.60 o 
   2   1  17      414.03      450.91     32.42 o 
   3   1  17       64.81       46.00     45.53 o 
  -3   2  17      159.94      190.80     31.56 o 
  -2   2  17       50.19       48.27     31.63 o 
  -1   2  17       39.98       38.37     11.03 o 
   0   2  17        8.17       11.56      6.57 o 
   1   2  17       37.68       38.06     17.47 o 
   2   2  17       48.47       45.72     11.66 o 
   3   2  17      153.45      159.61     20.80 o 
  -3   3  17       77.51       93.05     23.71 o 
  -2   3  17      111.05      104.95     19.98 o 
  -1   3  17      241.86      252.91     22.54 o 
   0   3  17       19.14       18.52     17.38 o 
   1   3  17      241.85      267.14     19.25 o 
   2   3  17      112.93      115.14     13.21 o 
   3   3  17       73.63       82.33     17.69 o 
  -3   4  17       29.50       31.97     28.13 o 
  -2   4  17      155.54      154.28     21.57 o 
  -1   4  17        6.69        8.43      8.04 o 
   0   4  17      123.58      117.09     13.83 o 
   1   4  17        7.57       10.85      7.94 o 
   2   4  17      153.63      167.33     15.48 o 
   3   4  17       28.28       23.47     29.07 o 
  -3   5  17        4.03        5.28      9.73 o 
  -2   5  17      230.45      248.52     26.82 o 
  -1   5  17       19.44       17.37     16.64 o 
   0   5  17      136.45      150.67     15.54 o 
   1   5  17       17.56       13.12     10.14 o 
   2   5  17      229.68      244.09     19.11 o 
   3   5  17        3.27        4.30      8.36 o 
  -3   6  17       23.37       18.00     18.65 o 
  -2   6  17       52.92       62.09     23.85 o 
  -1   6  17        6.30        6.96      8.97 o 
   0   6  17        6.15        7.04      5.65 o 
   1   6  17        6.01        5.24      5.75 o 
   2   6  17       52.42       43.37     30.11 o 
   3   6  17       24.32       15.87     17.78 o 
  -3   7  17       39.16       36.95     40.09 o 
  -2   7  17       54.38       37.90     37.56 o 
  -1   7  17      307.40      332.63     35.06 o 
   0   7  17       31.60       41.04     13.88 o 
   1   7  17      306.84      320.49     22.08 o 
   2   7  17       52.76       36.69     25.07 o 
   3   7  17       35.40       18.39     34.26 o 
  -2   8  17       40.36       29.11     19.84 o 
  -1   8  17      124.31      111.51     21.47 o 
   0   8  17        3.19        2.44     10.73 o 
   1   8  17      127.68      113.40     15.89 o 
   2   8  17       40.08       26.45     26.37 o 
  -2   9  17      192.53      192.46     24.45 o 
  -1   9  17       26.82       19.65     26.85 o 
   0   9  17      253.85      275.06     36.01 o 
   1   9  17       26.79       19.97     25.63 o 
   2   9  17      196.01      186.13     17.05 o 
  -1  10  17       10.10       14.55     18.45 o 
   0  10  17      102.41       66.65     66.20 o 
   1  10  17       10.42        5.93     10.66 o 
  -1  11  17      202.12      231.22     32.37 o 
   0  11  17       19.91       11.98     16.33 o 
   1  11  17      205.26      229.77     29.63 o 
   0   0  18      634.39      707.33     50.22 o 
   1   0  18      152.12      156.08     16.95 o 
   2   0  18       30.54       29.21     27.10 o 
   3   0  18        2.11        2.87      7.78 o 
  -3   1  18       26.00       21.72     17.72 o 
  -2   1  18       77.50       87.83     23.31 o 
  -1   1  18       60.26       64.71     26.37 o 
   0   1  18       16.23       16.35      8.76 o 
   1   1  18       60.86       68.83     19.12 o 
   2   1  18       76.36       84.65     28.54 o 
   3   1  18       25.04       20.20     20.44 o 
  -3   2  18      134.49       89.66     49.02 o 
  -2   2  18        9.35        8.53      8.58 o 
  -1   2  18      221.18      233.71     23.42 o 
   0   2  18        4.37        6.19      7.87 o 
   1   2  18      229.27      249.11     17.04 o 
   2   2  18        9.36        8.04      6.47 o 
   3   2  18      135.15       76.77     54.41 o 
  -3   3  18       12.67       10.88     12.02 o 
  -2   3  18      199.38      203.72     24.11 o 
  -1   3  18      126.72      125.09     17.32 o 
   0   3  18       99.26       88.29     17.15 o 
   1   3  18      127.17      127.49     17.66 o 
   2   3  18      196.58      192.62     20.80 o 
   3   3  18       10.28        6.00      7.17 o 
  -3   4  18        2.44        4.53      7.36 o 
  -2   4  18      322.72      338.00     28.17 o 
  -1   4  18       25.60       28.49     32.97 o 
   0   4  18      831.71      913.74     35.73 o 
   1   4  18       28.00       12.75     12.02 o 
   2   4  18      323.63      331.54     21.82 o 
   3   4  18        2.82        3.83      7.47 o 
  -3   5  18       59.76       43.33     54.31 o 
  -2   5  18       98.35       97.53     19.98 o 
  -1   5  18       12.12       12.33     15.73 o 
   0   5  18       49.58       49.74     15.34 o 
   1   5  18       12.41       14.70     11.00 o 
   2   5  18       98.61       93.06     15.58 o 
   3   5  18       59.89       54.77     21.97 o 
  -2   6  18      108.88      102.13     22.66 o 
  -1   6  18      256.72      266.71     22.12 o 
   0   6  18      394.83      410.69     28.64 o 
   1   6  18      250.32      261.74     21.01 o 
   2   6  18      105.16       98.66     14.78 o 
  -2   7  18        8.81        8.03      8.73 o 
  -1   7  18       63.90       52.94     64.61 o 
   0   7  18       77.15       77.82     13.34 o 
   1   7  18       63.24       67.10     16.71 o 
   2   7  18        8.63        6.83      6.70 o 
  -2   8  18      190.17      214.38     25.81 o 
  -1   8  18       84.77       72.93     62.18 o 
   0   8  18      103.35       97.03     30.20 o 
   1   8  18       89.93       78.52     23.08 o 
   2   8  18      192.67      130.92     48.08 o 
  -1   9  18       10.69       15.18     19.01 o 
   0   9  18        1.45        4.14     15.15 o 
   1   9  18       10.89       12.84     13.13 o 
   0  10  18      136.13      155.76     28.65 o 
   1   0  19      147.44      165.95     19.71 o 
   2   0  19       17.65       18.91     24.88 o 
  -2   1  19      234.52      257.90     28.39 o 
  -1   1  19       73.74       57.24     43.72 o 
   0   1  19      317.05      330.52     24.88 o 
   1   1  19       66.91       57.54     29.36 o 
   2   1  19      231.16      254.42     23.37 o 
  -2   2  19        9.53        6.25     10.26 o 
  -1   2  19       81.25       87.39     58.75 o 
   0   2  19       57.68       38.76     28.89 o 
   1   2  19       83.17       79.20     15.67 o 
   2   2  19        8.97        5.14      7.77 o 
  -2   3  19       69.31       57.69     51.41 o 
  -1   3  19        8.26        6.63      7.72 o 
   0   3  19        3.56        3.49      5.51 o 
   1   3  19        8.93        8.51      7.37 o 
   2   3  19       71.77       88.29     28.04 o 
  -2   4  19       28.09       24.50     23.27 o 
  -1   4  19       42.15       33.18     34.29 o 
   0   4  19       27.95       22.57     16.51 o 
   1   4  19       42.62       35.65     18.73 o 
   2   4  19       24.49       20.67     21.64 o 
  -2   5  19      137.75      154.07     21.83 o 
  -1   5  19        7.07        8.78      8.30 o 
   0   5  19      122.94      136.68     21.39 o 
   1   5  19        6.01        9.49      6.42 o 
   2   5  19      134.54      159.88     20.60 o 
  -2   6  19       33.40       31.16     30.32 o 
  -1   6  19        5.24        6.96      7.22 o 
   0   6  19        4.41        2.35      8.17 o 
   1   6  19        5.41        6.31      7.58 o 
   2   6  19       35.45       26.20     26.62 o 
  -1   7  19       41.99       44.09     56.00 o 
   0   7  19        5.68        5.83      9.99 o 
   1   7  19       40.66       19.34      9.82 o 
   0   8  19        0.54        3.15      8.06 o 
   0   0  20       85.10       94.81     18.98 o 
   1   0  20       72.95       44.91     29.80 o 
   2   0  20      300.32      306.12     30.34 o 
  -2   1  20       81.38       95.43     22.49 o 
  -1   1  20      163.69      160.26     21.42 o 
   0   1  20       10.27        4.02      7.33 o 
   1   1  20      156.39      166.05     20.96 o 
   2   1  20       87.23       88.32     22.15 o 
  -2   2  20        3.37        2.50      7.62 o 
  -1   2  20      225.64      240.96     25.81 o 
   0   2  20       39.76       35.26     21.80 o 
   1   2  20      224.56      239.48     18.59 o 
   2   2  20        4.32        3.21      7.93 o 
  -1   3  20      177.01      178.60     22.40 o 
   0   3  20       12.41        4.66      5.63 o 
   1   3  20      173.92      195.61     18.18 o 
  -1   4  20      102.50      102.48     28.52 o 
   0   4  20      354.13      382.89     28.88 o 
   1   4  20       98.26      100.66     14.82 o 
  -1   5  20      330.97      341.49     25.67 o 
   0   5  20       11.81       12.18     15.80 o 
   1   5  20      328.97      350.30     24.74 o 
   0   6  20       12.49        9.47      8.98 o 
   0   1  21       42.46       35.07     33.14 o 
   0   2  21      413.44      404.93     33.17 o 
                                                 
